# Supplementary material for: Exploiting pleiotropy to enhance variant discovery with functional false discovery rates
Source: Nat Comput Sci. 2025 Aug 22;5(9):769–81. doi: 10.1038/s43588-025-00852-3 (PMC12457191; doi:10.1038/s43588-025-00852-3)
Supplement: Supplementary file 4 — Source data for Fig. 2. [file 43588_2025_852_MOESM4_ESM.zip › data-fig2a.txt]

prior.strength	threshold	method	signal.density	signal.density.z	prior.coverage	discoveries
Large	0.001	Q-value	Medium	High	0.025	28.2182006204757
Large	0.001	Q-value	Medium	Medium	0.025	22.546018614270942
Large	0.001	Q-value	Medium	Low	0.025	17.34746639089969
Large	0.001	sfFDR	Medium	High	0.025	87.922
Large	0.001	sfFDR	Medium	Medium	0.025	62.85
Large	0.001	sfFDR	Medium	Low	0.025	42.644
Large	0.001	Oracle	Medium	High	0.025	95.2699069286453
Large	0.001	Oracle	Medium	Medium	0.025	69.31230610134436
Large	0.001	Oracle	Medium	Low	0.025	50.335056876938985
Large	0.002	Q-value	Medium	High	0.025	40.52119958634953
Large	0.002	Q-value	Medium	Medium	0.025	32.25232678386763
Large	0.002	Q-value	Medium	Low	0.025	26.020682523267837
Large	0.002	sfFDR	Medium	High	0.025	118.294
Large	0.002	sfFDR	Medium	Medium	0.025	85.176
Large	0.002	sfFDR	Medium	Low	0.025	59.06
Large	0.002	Oracle	Medium	High	0.025	127.59152016546018
Large	0.002	Oracle	Medium	Medium	0.025	94.15925542916236
Large	0.002	Oracle	Medium	Low	0.025	69.5770423991727
Large	0.003	Q-value	Medium	High	0.025	49.81799379524302
Large	0.003	Q-value	Medium	Medium	0.025	40.203722854188214
Large	0.003	Q-value	Medium	Low	0.025	33.32161323681489
Large	0.003	sfFDR	Medium	High	0.025	140.944
Large	0.003	sfFDR	Medium	Medium	0.025	102.166
Large	0.003	sfFDR	Medium	Low	0.025	71.784
Large	0.003	Oracle	Medium	High	0.025	151.92864529472595
Large	0.003	Oracle	Medium	Medium	0.025	113.00723888314374
Large	0.003	Oracle	Medium	Low	0.025	84.41985522233712
Large	0.004	Q-value	Medium	High	0.025	57.763185108583244
Large	0.004	Q-value	Medium	Medium	0.025	46.86970010341262
Large	0.004	Q-value	Medium	Low	0.025	39.39503619441572
Large	0.004	sfFDR	Medium	High	0.025	159.838
Large	0.004	sfFDR	Medium	Medium	0.025	116.47
Large	0.004	sfFDR	Medium	Low	0.025	82.594
Large	0.004	Oracle	Medium	High	0.025	172.22854188210962
Large	0.004	Oracle	Medium	Medium	0.025	128.83040330920372
Large	0.004	Oracle	Medium	Low	0.025	96.99276111685626
Large	0.005	Q-value	Medium	High	0.025	64.99482936918304
Large	0.005	Q-value	Medium	Medium	0.025	53.1416752843847
Large	0.005	Q-value	Medium	Low	0.025	45.19751809720786
Large	0.005	sfFDR	Medium	High	0.025	176.418
Large	0.005	sfFDR	Medium	Medium	0.025	129.08
Large	0.005	sfFDR	Medium	Low	0.025	92.174
Large	0.005	Oracle	Medium	High	0.025	189.9638055842813
Large	0.005	Oracle	Medium	Medium	0.025	142.76215098241985
Large	0.005	Oracle	Medium	Low	0.025	108.11995863495346
Large	0.006	Q-value	Medium	High	0.025	71.94105480868666
Large	0.006	Q-value	Medium	Medium	0.025	58.79937952430196
Large	0.006	Q-value	Medium	Low	0.025	49.907962771458116
Large	0.006	sfFDR	Medium	High	0.025	191.374
Large	0.006	sfFDR	Medium	Medium	0.025	140.44
Large	0.006	sfFDR	Medium	Low	0.025	100.91
Large	0.006	Oracle	Medium	High	0.025	205.89038262668046
Large	0.006	Oracle	Medium	Medium	0.025	155.32264736297827
Large	0.006	Oracle	Medium	Low	0.025	118.18614270941055
Large	0.007	Q-value	Medium	High	0.025	78.09617373319546
Large	0.007	Q-value	Medium	Medium	0.025	64.28852119958636
Large	0.007	Q-value	Medium	Low	0.025	54.65253360910031
Large	0.007	sfFDR	Medium	High	0.025	205.068
Large	0.007	sfFDR	Medium	Medium	0.025	150.916
Large	0.007	sfFDR	Medium	Low	0.025	108.994
Large	0.007	Oracle	Medium	High	0.025	220.52947259565667
Large	0.007	Oracle	Medium	Medium	0.025	166.88831437435368
Large	0.007	Oracle	Medium	Low	0.025	127.54395036194416
Large	0.008	Q-value	Medium	High	0.025	84.02792140641158
Large	0.008	Q-value	Medium	Medium	0.025	69.61633919338159
Large	0.008	Q-value	Medium	Low	0.025	59.25749741468459
Large	0.008	sfFDR	Medium	High	0.025	217.814
Large	0.008	sfFDR	Medium	Medium	0.025	160.722
Large	0.008	sfFDR	Medium	Low	0.025	116.596
Large	0.008	Oracle	Medium	High	0.025	234.15305067218202
Large	0.008	Oracle	Medium	Medium	0.025	177.71354705274044
Large	0.008	Oracle	Medium	Low	0.025	136.3216132368149
Large	0.009000000000000001	Q-value	Medium	High	0.025	89.56049638055843
Large	0.009000000000000001	Q-value	Medium	Medium	0.025	74.15511892450878
Large	0.009000000000000001	Q-value	Medium	Low	0.025	63.62564632885212
Large	0.009000000000000001	sfFDR	Medium	High	0.025	229.824
Large	0.009000000000000001	sfFDR	Medium	Medium	0.025	169.96
Large	0.009000000000000001	sfFDR	Medium	Low	0.025	123.802
Large	0.009000000000000001	Oracle	Medium	High	0.025	246.93795243019648
Large	0.009000000000000001	Oracle	Medium	Medium	0.025	187.91726990692865
Large	0.009000000000000001	Oracle	Medium	Low	0.025	144.61840744570839
Large	0.01	Q-value	Medium	High	0.025	94.74974146845915
Large	0.01	Q-value	Medium	Medium	0.025	78.9875904860393
Large	0.01	Q-value	Medium	Low	0.025	67.55946225439503
Large	0.01	sfFDR	Medium	High	0.025	241.158
Large	0.01	sfFDR	Medium	Medium	0.025	178.794
Large	0.01	sfFDR	Medium	Low	0.025	130.68
Large	0.01	Oracle	Medium	High	0.025	259.07445708376423
Large	0.01	Oracle	Medium	Medium	0.025	197.58531540847983
Large	0.01	Oracle	Medium	Low	0.025	152.49120992761118
Moderate	0.001	Q-value	Medium	High	0.025	13.336745138178097
Moderate	0.001	Q-value	Medium	Medium	0.025	12.111566018423746
Moderate	0.001	Q-value	Medium	Low	0.025	11.435005117707266
Moderate	0.001	sfFDR	Medium	High	0.025	26.024
Moderate	0.001	sfFDR	Medium	Medium	0.025	21.378
Moderate	0.001	sfFDR	Medium	Low	0.025	17.374
Moderate	0.001	Oracle	Medium	High	0.025	28.653019447287615
Moderate	0.001	Oracle	Medium	Medium	0.025	23.562947799385874
Moderate	0.001	Oracle	Medium	Low	0.025	19.250767656090073
Moderate	0.002	Q-value	Medium	High	0.025	20.56601842374616
Moderate	0.002	Q-value	Medium	Medium	0.025	18.673490276356194
Moderate	0.002	Q-value	Medium	Low	0.025	17.212896622313202
Moderate	0.002	sfFDR	Medium	High	0.025	38.592
Moderate	0.002	sfFDR	Medium	Medium	0.025	31.966
Moderate	0.002	sfFDR	Medium	Low	0.025	25.994
Moderate	0.002	Oracle	Medium	High	0.025	42.912998976458546
Moderate	0.002	Oracle	Medium	Medium	0.025	35.388945752302966
Moderate	0.002	Oracle	Medium	Low	0.025	29.24974411463664
Moderate	0.003	Q-value	Medium	High	0.025	26.74616171954964
Moderate	0.003	Q-value	Medium	Medium	0.025	24.09314227226203
Moderate	0.003	Q-value	Medium	Low	0.025	22.426816786079836
Moderate	0.003	sfFDR	Medium	High	0.025	48.812
Moderate	0.003	sfFDR	Medium	Medium	0.025	40.46
Moderate	0.003	sfFDR	Medium	Low	0.025	33.024
Moderate	0.003	Oracle	Medium	High	0.025	54.292732855680654
Moderate	0.003	Oracle	Medium	Medium	0.025	44.98874104401228
Moderate	0.003	Oracle	Medium	Low	0.025	37.46468781985671
Moderate	0.004	Q-value	Medium	High	0.025	31.811668372569088
Moderate	0.004	Q-value	Medium	Medium	0.025	28.845445240532243
Moderate	0.004	Q-value	Medium	Low	0.025	26.914022517911974
Moderate	0.004	sfFDR	Medium	High	0.025	57.74
Moderate	0.004	sfFDR	Medium	Medium	0.025	47.884
Moderate	0.004	sfFDR	Medium	Low	0.025	39.252
Moderate	0.004	Oracle	Medium	High	0.025	64.15660184237461
Moderate	0.004	Oracle	Medium	Medium	0.025	53.28556806550665
Moderate	0.004	Oracle	Medium	Low	0.025	44.67553735926305
Moderate	0.005	Q-value	Medium	High	0.025	36.56908904810645
Moderate	0.005	Q-value	Medium	Medium	0.025	33.37563971340839
Moderate	0.005	Q-value	Medium	Low	0.025	30.801432958034802
Moderate	0.005	sfFDR	Medium	High	0.025	65.776
Moderate	0.005	sfFDR	Medium	Medium	0.025	54.614
Moderate	0.005	sfFDR	Medium	Low	0.025	44.982
Moderate	0.005	Oracle	Medium	High	0.025	72.99897645854657
Moderate	0.005	Oracle	Medium	Medium	0.025	60.7942681678608
Moderate	0.005	Oracle	Medium	Low	0.025	51.2374616171955
Moderate	0.006	Q-value	Medium	High	0.025	40.93654042988741
Moderate	0.006	Q-value	Medium	Medium	0.025	37.5885363357216
Moderate	0.006	Q-value	Medium	Low	0.025	34.904810644831116
Moderate	0.006	sfFDR	Medium	High	0.025	73.266
Moderate	0.006	sfFDR	Medium	Medium	0.025	60.896
Moderate	0.006	sfFDR	Medium	Low	0.025	50.312
Moderate	0.006	Oracle	Medium	High	0.025	81.1596724667349
Moderate	0.006	Oracle	Medium	Medium	0.025	67.79119754350052
Moderate	0.006	Oracle	Medium	Low	0.025	57.28249744114637
Moderate	0.007	Q-value	Medium	High	0.025	44.85977482088025
Moderate	0.007	Q-value	Medium	Medium	0.025	41.574206755373595
Moderate	0.007	Q-value	Medium	Low	0.025	38.312180143295805
Moderate	0.007	sfFDR	Medium	High	0.025	80.262
Moderate	0.007	sfFDR	Medium	Medium	0.025	66.766
Moderate	0.007	sfFDR	Medium	Low	0.025	55.262
Moderate	0.007	Oracle	Medium	High	0.025	88.80348004094166
Moderate	0.007	Oracle	Medium	Medium	0.025	74.36233367451382
Moderate	0.007	Oracle	Medium	Low	0.025	62.937563971340836
Moderate	0.008	Q-value	Medium	High	0.025	48.659160696008186
Moderate	0.008	Q-value	Medium	Medium	0.025	45.09825997952917
Moderate	0.008	Q-value	Medium	Low	0.025	41.893551688843395
Moderate	0.008	sfFDR	Medium	High	0.025	86.896
Moderate	0.008	sfFDR	Medium	Medium	0.025	72.372
Moderate	0.008	sfFDR	Medium	Low	0.025	60.028
Moderate	0.008	Oracle	Medium	High	0.025	95.98771750255885
Moderate	0.008	Oracle	Medium	Medium	0.025	80.6059365404299
Moderate	0.008	Oracle	Medium	Low	0.025	68.30399181166837
Moderate	0.009000000000000001	Q-value	Medium	High	0.025	52.59467758444217
Moderate	0.009000000000000001	Q-value	Medium	Medium	0.025	48.75025588536336
Moderate	0.009000000000000001	Q-value	Medium	Low	0.025	45.32753326509724
Moderate	0.009000000000000001	sfFDR	Medium	High	0.025	93.274
Moderate	0.009000000000000001	sfFDR	Medium	Medium	0.025	77.788
Moderate	0.009000000000000001	sfFDR	Medium	Low	0.025	64.58
Moderate	0.009000000000000001	Oracle	Medium	High	0.025	102.78710337768679
Moderate	0.009000000000000001	Oracle	Medium	Medium	0.025	86.52814738996929
Moderate	0.009000000000000001	Oracle	Medium	Low	0.025	73.39508700102354
Moderate	0.01	Q-value	Medium	High	0.025	56.32343909928352
Moderate	0.01	Q-value	Medium	Medium	0.025	52.29887410440123
Moderate	0.01	Q-value	Medium	Low	0.025	48.530194472876154
Moderate	0.01	sfFDR	Medium	High	0.025	99.358
Moderate	0.01	sfFDR	Medium	Medium	0.025	83.01
Moderate	0.01	sfFDR	Medium	Low	0.025	68.978
Moderate	0.01	Oracle	Medium	High	0.025	109.27430910951894
Moderate	0.01	Oracle	Medium	Medium	0.025	92.22313203684749
Moderate	0.01	Oracle	Medium	Low	0.025	78.29989764585466
