# Supplementary material for: Exploiting pleiotropy to enhance variant discovery with functional false discovery rates
Source: Nat Comput Sci. 2025 Aug 22;5(9):769–81. doi: 10.1038/s43588-025-00852-3 (PMC12457191; doi:10.1038/s43588-025-00852-3)
Supplement: Supplementary file 4 — Source data for Fig. 2. [file 43588_2025_852_MOESM4_ESM.zip › data-fig2b.txt]

rep	prior.strength	signal.density	signal.density.z	seed	discoveries	method
100	Large	Medium	Low	1373532599	10	Raw P
100	Large	Medium	Low	1373532599	26	Oracle
100	Large	Medium	Low	1373532599	21	Functional P
100	Large	Medium	Medium	-481191606	19	Raw P
100	Large	Medium	Medium	-481191606	40	Oracle
100	Large	Medium	Medium	-481191606	38	Functional P
100	Large	Medium	High	-1737893058	24	Raw P
100	Large	Medium	High	-1737893058	49	Oracle
100	Large	Medium	High	-1737893058	46	Functional P
1	Moderate	Medium	Low	-1648978301	16	Raw P
1	Moderate	Medium	Low	-1648978301	13	Oracle
1	Moderate	Medium	Low	-1648978301	14	Functional P
1	Moderate	Medium	Medium	-1936049179	17	Raw P
1	Moderate	Medium	Medium	-1936049179	18	Oracle
1	Moderate	Medium	Medium	-1936049179	18	Functional P
1	Moderate	Medium	High	-1328663504	8	Raw P
1	Moderate	Medium	High	-1328663504	15	Oracle
1	Moderate	Medium	High	-1328663504	14	Functional P
10	Moderate	Medium	Low	831028509	14	Raw P
10	Moderate	Medium	Low	831028509	16	Oracle
10	Moderate	Medium	Low	831028509	17	Functional P
10	Moderate	Medium	Medium	-1072439339	7	Raw P
10	Moderate	Medium	Medium	-1072439339	18	Oracle
10	Moderate	Medium	Medium	-1072439339	14	Functional P
10	Moderate	Medium	High	-1010788962	5	Raw P
10	Moderate	Medium	High	-1010788962	12	Oracle
10	Moderate	Medium	High	-1010788962	10	Functional P
100	Moderate	Medium	Low	1351694752	14	Raw P
100	Moderate	Medium	Low	1351694752	15	Oracle
100	Moderate	Medium	Low	1351694752	13	Functional P
100	Moderate	Medium	Medium	-2066461410	12	Raw P
100	Moderate	Medium	Medium	-2066461410	14	Oracle
100	Moderate	Medium	Medium	-2066461410	11	Functional P
100	Moderate	Medium	High	1112892254	14	Raw P
100	Moderate	Medium	High	1112892254	18	Oracle
100	Moderate	Medium	High	1112892254	19	Functional P
1	None	Medium	Low	695012714	3	Raw P
1	None	Medium	Low	695012714	4	Oracle
1	None	Medium	Low	695012714	3	Functional P
1	None	Medium	Medium	414037308	12	Raw P
1	None	Medium	Medium	414037308	9	Oracle
1	None	Medium	Medium	414037308	11	Functional P
1	None	Medium	High	-266983285	8	Raw P
1	None	Medium	High	-266983285	8	Oracle
1	None	Medium	High	-266983285	8	Functional P
2	None	Medium	Low	367304957	6	Raw P
2	None	Medium	Low	367304957	6	Oracle
2	None	Medium	Low	367304957	6	Functional P
2	None	Medium	Medium	-1106980109	7	Raw P
2	None	Medium	Medium	-1106980109	5	Oracle
2	None	Medium	Medium	-1106980109	4	Functional P
2	None	Medium	High	1089752026	5	Raw P
2	None	Medium	High	1089752026	5	Oracle
2	None	Medium	High	1089752026	5	Functional P
3	None	Medium	Low	-1858371399	6	Raw P
3	None	Medium	Low	-1858371399	7	Oracle
3	None	Medium	Low	-1858371399	6	Functional P
3	None	Medium	Medium	-1068376774	5	Raw P
3	None	Medium	Medium	-1068376774	5	Oracle
3	None	Medium	Medium	-1068376774	4	Functional P
3	None	Medium	High	-286726606	6	Raw P
3	None	Medium	High	-286726606	6	Oracle
3	None	Medium	High	-286726606	6	Functional P
4	None	Medium	Low	394178998	9	Raw P
4	None	Medium	Low	394178998	8	Oracle
4	None	Medium	Low	394178998	9	Functional P
4	None	Medium	Medium	-447916482	11	Raw P
4	None	Medium	Medium	-447916482	10	Oracle
4	None	Medium	Medium	-447916482	11	Functional P
4	None	Medium	High	1458806713	1	Raw P
4	None	Medium	High	1458806713	3	Oracle
4	None	Medium	High	1458806713	2	Functional P
5	None	Medium	Low	-856403661	8	Raw P
5	None	Medium	Low	-856403661	8	Oracle
5	None	Medium	Low	-856403661	8	Functional P
5	None	Medium	Medium	-2090869657	11	Raw P
5	None	Medium	Medium	-2090869657	7	Oracle
5	None	Medium	Medium	-2090869657	8	Functional P
5	None	Medium	High	-1548484280	13	Raw P
5	None	Medium	High	-1548484280	10	Oracle
5	None	Medium	High	-1548484280	11	Functional P
6	None	Medium	Low	213898550	7	Raw P
6	None	Medium	Low	213898550	7	Oracle
6	None	Medium	Low	213898550	7	Functional P
6	None	Medium	Medium	-493426435	5	Raw P
6	None	Medium	Medium	-493426435	5	Oracle
6	None	Medium	Medium	-493426435	5	Functional P
6	None	Medium	High	-658661365	3	Raw P
6	None	Medium	High	-658661365	4	Oracle
6	None	Medium	High	-658661365	4	Functional P
7	None	Medium	Low	888178865	10	Raw P
7	None	Medium	Low	888178865	9	Oracle
7	None	Medium	Low	888178865	10	Functional P
7	None	Medium	Medium	1370701290	11	Raw P
7	None	Medium	Medium	1370701290	11	Oracle
7	None	Medium	Medium	1370701290	12	Functional P
7	None	Medium	High	-136992224	5	Raw P
7	None	Medium	High	-136992224	5	Oracle
7	None	Medium	High	-136992224	5	Functional P
8	None	Medium	Low	-1406594468	6	Raw P
8	None	Medium	Low	-1406594468	7	Oracle
8	None	Medium	Low	-1406594468	6	Functional P
8	None	Medium	Medium	-614958717	11	Raw P
8	None	Medium	Medium	-614958717	9	Oracle
8	None	Medium	Medium	-614958717	10	Functional P
8	None	Medium	High	994369390	6	Raw P
8	None	Medium	High	994369390	6	Oracle
8	None	Medium	High	994369390	6	Functional P
9	None	Medium	Low	57366999	7	Raw P
9	None	Medium	Low	57366999	6	Oracle
9	None	Medium	Low	57366999	6	Functional P
9	None	Medium	Medium	1347990941	7	Raw P
9	None	Medium	Medium	1347990941	6	Oracle
9	None	Medium	Medium	1347990941	5	Functional P
9	None	Medium	High	-148410500	4	Raw P
9	None	Medium	High	-148410500	4	Oracle
9	None	Medium	High	-148410500	4	Functional P
11	Moderate	Medium	Low	-511704226	8	Raw P
11	Moderate	Medium	Low	-511704226	11	Oracle
11	Moderate	Medium	Low	-511704226	10	Functional P
11	Moderate	Medium	Medium	5253777	17	Raw P
11	Moderate	Medium	Medium	5253777	19	Oracle
11	Moderate	Medium	Medium	5253777	18	Functional P
11	Moderate	Medium	High	-583171805	12	Raw P
11	Moderate	Medium	High	-583171805	17	Oracle
11	Moderate	Medium	High	-583171805	17	Functional P
10	None	Medium	Low	399032093	9	Raw P
10	None	Medium	Low	399032093	9	Oracle
10	None	Medium	Low	399032093	9	Functional P
10	None	Medium	Medium	499717587	5	Raw P
10	None	Medium	Medium	499717587	5	Oracle
10	None	Medium	Medium	499717587	5	Functional P
10	None	Medium	High	1876844575	7	Raw P
10	None	Medium	High	1876844575	8	Oracle
10	None	Medium	High	1876844575	7	Functional P
11	None	Medium	Low	-1258908274	6	Raw P
11	None	Medium	Low	-1258908274	6	Oracle
11	None	Medium	Low	-1258908274	5	Functional P
11	None	Medium	Medium	-90106587	7	Raw P
11	None	Medium	Medium	-90106587	8	Oracle
11	None	Medium	Medium	-90106587	8	Functional P
11	None	Medium	High	617651715	8	Raw P
11	None	Medium	High	617651715	8	Oracle
11	None	Medium	High	617651715	8	Functional P
12	None	Medium	Low	117642102	10	Raw P
12	None	Medium	Low	117642102	8	Oracle
12	None	Medium	Low	117642102	8	Functional P
12	None	Medium	Medium	27677019	6	Raw P
12	None	Medium	Medium	27677019	7	Oracle
12	None	Medium	Medium	27677019	7	Functional P
12	None	Medium	High	-1304855184	12	Raw P
12	None	Medium	High	-1304855184	8	Oracle
12	None	Medium	High	-1304855184	9	Functional P
13	None	Medium	Low	-1650811204	10	Raw P
13	None	Medium	Low	-1650811204	10	Oracle
13	None	Medium	Low	-1650811204	10	Functional P
13	None	Medium	Medium	-1921048748	8	Raw P
13	None	Medium	Medium	-1921048748	6	Oracle
13	None	Medium	Medium	-1921048748	6	Functional P
13	None	Medium	High	-1800412413	11	Raw P
13	None	Medium	High	-1800412413	11	Oracle
13	None	Medium	High	-1800412413	11	Functional P
14	None	Medium	Low	-1985073268	4	Raw P
14	None	Medium	Low	-1985073268	4	Oracle
14	None	Medium	Low	-1985073268	4	Functional P
14	None	Medium	Medium	404684591	4	Raw P
14	None	Medium	Medium	404684591	5	Oracle
14	None	Medium	Medium	404684591	4	Functional P
14	None	Medium	High	-896741709	8	Raw P
14	None	Medium	High	-896741709	7	Oracle
14	None	Medium	High	-896741709	7	Functional P
15	None	Medium	Low	1227519612	3	Raw P
15	None	Medium	Low	1227519612	4	Oracle
15	None	Medium	Low	1227519612	4	Functional P
15	None	Medium	Medium	188251323	9	Raw P
15	None	Medium	Medium	188251323	8	Oracle
15	None	Medium	Medium	188251323	8	Functional P
15	None	Medium	High	975895380	4	Raw P
15	None	Medium	High	975895380	5	Oracle
15	None	Medium	High	975895380	4	Functional P
16	None	Medium	Low	835101936	6	Raw P
16	None	Medium	Low	835101936	5	Oracle
16	None	Medium	Low	835101936	5	Functional P
16	None	Medium	Medium	-673046804	4	Raw P
16	None	Medium	Medium	-673046804	5	Oracle
16	None	Medium	Medium	-673046804	4	Functional P
16	None	Medium	High	-1236974686	4	Raw P
16	None	Medium	High	-1236974686	5	Oracle
16	None	Medium	High	-1236974686	4	Functional P
17	None	Medium	Low	-108100951	5	Raw P
17	None	Medium	Low	-108100951	5	Oracle
17	None	Medium	Low	-108100951	4	Functional P
17	None	Medium	Medium	738921447	8	Raw P
17	None	Medium	Medium	738921447	8	Oracle
17	None	Medium	Medium	738921447	8	Functional P
17	None	Medium	High	-1817418963	5	Raw P
17	None	Medium	High	-1817418963	7	Oracle
17	None	Medium	High	-1817418963	6	Functional P
18	None	Medium	Low	-1277232226	8	Raw P
18	None	Medium	Low	-1277232226	6	Oracle
18	None	Medium	Low	-1277232226	6	Functional P
18	None	Medium	Medium	143093242	8	Raw P
18	None	Medium	Medium	143093242	7	Oracle
18	None	Medium	Medium	143093242	7	Functional P
18	None	Medium	High	-86421374	8	Raw P
18	None	Medium	High	-86421374	8	Oracle
18	None	Medium	High	-86421374	8	Functional P
19	None	Medium	Low	208781767	7	Raw P
19	None	Medium	Low	208781767	6	Oracle
19	None	Medium	Low	208781767	6	Functional P
19	None	Medium	Medium	263524968	8	Raw P
19	None	Medium	Medium	263524968	7	Oracle
19	None	Medium	Medium	263524968	6	Functional P
19	None	Medium	High	2071177123	3	Raw P
19	None	Medium	High	2071177123	4	Oracle
19	None	Medium	High	2071177123	3	Functional P
12	Moderate	Medium	Low	1557136164	19	Raw P
12	Moderate	Medium	Low	1557136164	14	Oracle
12	Moderate	Medium	Low	1557136164	15	Functional P
12	Moderate	Medium	Medium	1409198934	15	Raw P
12	Moderate	Medium	Medium	1409198934	16	Oracle
12	Moderate	Medium	Medium	1409198934	17	Functional P
12	Moderate	Medium	High	-119928057	13	Raw P
12	Moderate	Medium	High	-119928057	26	Oracle
12	Moderate	Medium	High	-119928057	26	Functional P
20	None	Medium	Low	-1111028362	8	Raw P
20	None	Medium	Low	-1111028362	8	Oracle
20	None	Medium	Low	-1111028362	9	Functional P
20	None	Medium	Medium	1514226658	7	Raw P
20	None	Medium	Medium	1514226658	6	Oracle
20	None	Medium	Medium	1514226658	6	Functional P
20	None	Medium	High	-1739898337	6	Raw P
20	None	Medium	High	-1739898337	5	Oracle
20	None	Medium	High	-1739898337	5	Functional P
21	None	Medium	Low	-1697150041	11	Raw P
21	None	Medium	Low	-1697150041	9	Oracle
21	None	Medium	Low	-1697150041	10	Functional P
21	None	Medium	Medium	1152585365	8	Raw P
21	None	Medium	Medium	1152585365	7	Oracle
21	None	Medium	Medium	1152585365	7	Functional P
21	None	Medium	High	1996711827	5	Raw P
21	None	Medium	High	1996711827	6	Oracle
21	None	Medium	High	1996711827	6	Functional P
22	None	Medium	Low	-1995030822	7	Raw P
22	None	Medium	Low	-1995030822	9	Oracle
22	None	Medium	Low	-1995030822	9	Functional P
22	None	Medium	Medium	781761582	4	Raw P
22	None	Medium	Medium	781761582	4	Oracle
22	None	Medium	Medium	781761582	3	Functional P
22	None	Medium	High	1598659356	11	Raw P
22	None	Medium	High	1598659356	9	Oracle
22	None	Medium	High	1598659356	9	Functional P
23	None	Medium	Low	-1580080601	7	Raw P
23	None	Medium	Low	-1580080601	6	Oracle
23	None	Medium	Low	-1580080601	6	Functional P
23	None	Medium	Medium	-54763797	5	Raw P
23	None	Medium	Medium	-54763797	5	Oracle
23	None	Medium	Medium	-54763797	5	Functional P
23	None	Medium	High	470720509	10	Raw P
23	None	Medium	High	470720509	9	Oracle
23	None	Medium	High	470720509	9	Functional P
24	None	Medium	Low	-971845272	11	Raw P
24	None	Medium	Low	-971845272	12	Oracle
24	None	Medium	Low	-971845272	12	Functional P
24	None	Medium	Medium	-645820101	9	Raw P
24	None	Medium	Medium	-645820101	9	Oracle
24	None	Medium	Medium	-645820101	9	Functional P
24	None	Medium	High	278021818	4	Raw P
24	None	Medium	High	278021818	4	Oracle
24	None	Medium	High	278021818	4	Functional P
25	None	Medium	Low	1894094142	10	Raw P
25	None	Medium	Low	1894094142	9	Oracle
25	None	Medium	Low	1894094142	9	Functional P
25	None	Medium	Medium	-255205498	8	Raw P
25	None	Medium	Medium	-255205498	6	Oracle
25	None	Medium	Medium	-255205498	6	Functional P
25	None	Medium	High	-1635520288	8	Raw P
25	None	Medium	High	-1635520288	4	Oracle
25	None	Medium	High	-1635520288	4	Functional P
26	None	Medium	Low	123426907	10	Raw P
26	None	Medium	Low	123426907	8	Oracle
26	None	Medium	Low	123426907	8	Functional P
26	None	Medium	Medium	-835855532	6	Raw P
26	None	Medium	Medium	-835855532	6	Oracle
26	None	Medium	Medium	-835855532	5	Functional P
26	None	Medium	High	-1576932279	6	Raw P
26	None	Medium	High	-1576932279	6	Oracle
26	None	Medium	High	-1576932279	6	Functional P
27	None	Medium	Low	-601181214	4	Raw P
27	None	Medium	Low	-601181214	5	Oracle
27	None	Medium	Low	-601181214	5	Functional P
27	None	Medium	Medium	1410209106	7	Raw P
27	None	Medium	Medium	1410209106	7	Oracle
27	None	Medium	Medium	1410209106	7	Functional P
27	None	Medium	High	-205820281	3	Raw P
27	None	Medium	High	-205820281	3	Oracle
27	None	Medium	High	-205820281	2	Functional P
28	None	Medium	Low	-810703195	10	Raw P
28	None	Medium	Low	-810703195	7	Oracle
28	None	Medium	Low	-810703195	8	Functional P
28	None	Medium	Medium	-1201819979	9	Raw P
28	None	Medium	Medium	-1201819979	7	Oracle
28	None	Medium	Medium	-1201819979	6	Functional P
28	None	Medium	High	1984546489	9	Raw P
28	None	Medium	High	1984546489	7	Oracle
28	None	Medium	High	1984546489	7	Functional P
29	None	Medium	Low	2065661172	13	Raw P
29	None	Medium	Low	2065661172	9	Oracle
29	None	Medium	Low	2065661172	11	Functional P
29	None	Medium	Medium	-433047335	6	Raw P
29	None	Medium	Medium	-433047335	6	Oracle
29	None	Medium	Medium	-433047335	6	Functional P
29	None	Medium	High	1085187358	9	Raw P
29	None	Medium	High	1085187358	7	Oracle
29	None	Medium	High	1085187358	6	Functional P
13	Moderate	Medium	Low	-737421487	5	Raw P
13	Moderate	Medium	Low	-737421487	9	Oracle
13	Moderate	Medium	Low	-737421487	7	Functional P
13	Moderate	Medium	Medium	-1113291066	13	Raw P
13	Moderate	Medium	Medium	-1113291066	23	Oracle
13	Moderate	Medium	Medium	-1113291066	22	Functional P
13	Moderate	Medium	High	-382327660	9	Raw P
13	Moderate	Medium	High	-382327660	15	Oracle
13	Moderate	Medium	High	-382327660	15	Functional P
30	None	Medium	Low	1933412403	8	Raw P
30	None	Medium	Low	1933412403	6	Oracle
30	None	Medium	Low	1933412403	5	Functional P
30	None	Medium	Medium	-801567436	7	Raw P
30	None	Medium	Medium	-801567436	6	Oracle
30	None	Medium	Medium	-801567436	6	Functional P
30	None	Medium	High	-42804942	10	Raw P
30	None	Medium	High	-42804942	11	Oracle
30	None	Medium	High	-42804942	11	Functional P
31	None	Medium	Low	-2042163995	5	Raw P
31	None	Medium	Low	-2042163995	5	Oracle
31	None	Medium	Low	-2042163995	5	Functional P
31	None	Medium	Medium	1113288679	5	Raw P
31	None	Medium	Medium	1113288679	6	Oracle
31	None	Medium	Medium	1113288679	6	Functional P
31	None	Medium	High	577557380	9	Raw P
31	None	Medium	High	577557380	9	Oracle
31	None	Medium	High	577557380	9	Functional P
32	None	Medium	Low	2049689643	8	Raw P
32	None	Medium	Low	2049689643	8	Oracle
32	None	Medium	Low	2049689643	9	Functional P
32	None	Medium	Medium	1750733654	4	Raw P
32	None	Medium	Medium	1750733654	5	Oracle
32	None	Medium	Medium	1750733654	4	Functional P
32	None	Medium	High	821095893	10	Raw P
32	None	Medium	High	821095893	9	Oracle
32	None	Medium	High	821095893	10	Functional P
33	None	Medium	Low	1184103630	5	Raw P
33	None	Medium	Low	1184103630	5	Oracle
33	None	Medium	Low	1184103630	4	Functional P
33	None	Medium	Medium	1416674389	11	Raw P
33	None	Medium	Medium	1416674389	9	Oracle
33	None	Medium	Medium	1416674389	10	Functional P
33	None	Medium	High	84081218	8	Raw P
33	None	Medium	High	84081218	8	Oracle
33	None	Medium	High	84081218	8	Functional P
34	None	Medium	Low	1814482019	10	Raw P
34	None	Medium	Low	1814482019	9	Oracle
34	None	Medium	Low	1814482019	10	Functional P
34	None	Medium	Medium	374429319	11	Raw P
34	None	Medium	Medium	374429319	8	Oracle
34	None	Medium	Medium	374429319	9	Functional P
34	None	Medium	High	806738058	7	Raw P
34	None	Medium	High	806738058	6	Oracle
34	None	Medium	High	806738058	5	Functional P
35	None	Medium	Low	-469969972	8	Raw P
35	None	Medium	Low	-469969972	6	Oracle
35	None	Medium	Low	-469969972	6	Functional P
35	None	Medium	Medium	-1317398047	7	Raw P
35	None	Medium	Medium	-1317398047	6	Oracle
35	None	Medium	Medium	-1317398047	5	Functional P
35	None	Medium	High	-1305882412	13	Raw P
35	None	Medium	High	-1305882412	10	Oracle
35	None	Medium	High	-1305882412	12	Functional P
36	None	Medium	Low	490292389	8	Raw P
36	None	Medium	Low	490292389	8	Oracle
36	None	Medium	Low	490292389	7	Functional P
36	None	Medium	Medium	-1674211876	8	Raw P
36	None	Medium	Medium	-1674211876	7	Oracle
36	None	Medium	Medium	-1674211876	7	Functional P
36	None	Medium	High	-1295636580	3	Raw P
36	None	Medium	High	-1295636580	3	Oracle
36	None	Medium	High	-1295636580	3	Functional P
37	None	Medium	Low	-11037187	7	Raw P
37	None	Medium	Low	-11037187	7	Oracle
37	None	Medium	Low	-11037187	7	Functional P
37	None	Medium	Medium	-1707961721	10	Raw P
37	None	Medium	Medium	-1707961721	8	Oracle
37	None	Medium	Medium	-1707961721	8	Functional P
37	None	Medium	High	-1856379116	9	Raw P
37	None	Medium	High	-1856379116	8	Oracle
37	None	Medium	High	-1856379116	8	Functional P
38	None	Medium	Low	-714412476	3	Raw P
38	None	Medium	Low	-714412476	4	Oracle
38	None	Medium	Low	-714412476	3	Functional P
38	None	Medium	Medium	892048730	6	Raw P
38	None	Medium	Medium	892048730	5	Oracle
38	None	Medium	Medium	892048730	5	Functional P
38	None	Medium	High	-190801261	8	Raw P
38	None	Medium	High	-190801261	7	Oracle
38	None	Medium	High	-190801261	8	Functional P
39	None	Medium	Low	-714013648	11	Raw P
39	None	Medium	Low	-714013648	9	Oracle
39	None	Medium	Low	-714013648	10	Functional P
39	None	Medium	Medium	887511412	8	Raw P
39	None	Medium	Medium	887511412	8	Oracle
39	None	Medium	Medium	887511412	9	Functional P
39	None	Medium	High	-304571212	4	Raw P
39	None	Medium	High	-304571212	4	Oracle
39	None	Medium	High	-304571212	4	Functional P
14	Moderate	Medium	Low	644354311	12	Raw P
14	Moderate	Medium	Low	644354311	13	Oracle
14	Moderate	Medium	Low	644354311	12	Functional P
14	Moderate	Medium	Medium	-249429460	13	Raw P
14	Moderate	Medium	Medium	-249429460	19	Oracle
14	Moderate	Medium	Medium	-249429460	19	Functional P
14	Moderate	Medium	High	662114812	11	Raw P
14	Moderate	Medium	High	662114812	15	Oracle
14	Moderate	Medium	High	662114812	13	Functional P
40	None	Medium	Low	-959733213	9	Raw P
40	None	Medium	Low	-959733213	7	Oracle
40	None	Medium	Low	-959733213	6	Functional P
40	None	Medium	Medium	-1129299670	8	Raw P
40	None	Medium	Medium	-1129299670	8	Oracle
40	None	Medium	Medium	-1129299670	9	Functional P
40	None	Medium	High	-2068797901	9	Raw P
40	None	Medium	High	-2068797901	8	Oracle
40	None	Medium	High	-2068797901	8	Functional P
41	None	Medium	Low	2103511043	7	Raw P
41	None	Medium	Low	2103511043	7	Oracle
41	None	Medium	Low	2103511043	7	Functional P
41	None	Medium	Medium	1686814439	11	Raw P
41	None	Medium	Medium	1686814439	9	Oracle
41	None	Medium	Medium	1686814439	10	Functional P
41	None	Medium	High	1222059588	8	Raw P
41	None	Medium	High	1222059588	9	Oracle
41	None	Medium	High	1222059588	9	Functional P
42	None	Medium	Low	-1601417637	5	Raw P
42	None	Medium	Low	-1601417637	6	Oracle
42	None	Medium	Low	-1601417637	6	Functional P
42	None	Medium	Medium	-1953264095	8	Raw P
42	None	Medium	Medium	-1953264095	7	Oracle
42	None	Medium	Medium	-1953264095	7	Functional P
42	None	Medium	High	-1061314150	10	Raw P
42	None	Medium	High	-1061314150	10	Oracle
42	None	Medium	High	-1061314150	10	Functional P
43	None	Medium	Low	440776602	11	Raw P
43	None	Medium	Low	440776602	10	Oracle
43	None	Medium	Low	440776602	10	Functional P
43	None	Medium	Medium	81276583	4	Raw P
43	None	Medium	Medium	81276583	4	Oracle
43	None	Medium	Medium	81276583	4	Functional P
43	None	Medium	High	-748082570	11	Raw P
43	None	Medium	High	-748082570	8	Oracle
43	None	Medium	High	-748082570	9	Functional P
44	None	Medium	Low	521058994	9	Raw P
44	None	Medium	Low	521058994	8	Oracle
44	None	Medium	Low	521058994	8	Functional P
44	None	Medium	Medium	209282435	8	Raw P
44	None	Medium	Medium	209282435	7	Oracle
44	None	Medium	Medium	209282435	7	Functional P
44	None	Medium	High	-1619432996	9	Raw P
44	None	Medium	High	-1619432996	8	Oracle
44	None	Medium	High	-1619432996	8	Functional P
45	None	Medium	Low	-1595150314	9	Raw P
45	None	Medium	Low	-1595150314	7	Oracle
45	None	Medium	Low	-1595150314	7	Functional P
45	None	Medium	Medium	-88313828	7	Raw P
45	None	Medium	Medium	-88313828	6	Oracle
45	None	Medium	Medium	-88313828	6	Functional P
45	None	Medium	High	-178309756	5	Raw P
45	None	Medium	High	-178309756	5	Oracle
45	None	Medium	High	-178309756	5	Functional P
46	None	Medium	Low	-1907533726	7	Raw P
46	None	Medium	Low	-1907533726	7	Oracle
46	None	Medium	Low	-1907533726	7	Functional P
46	None	Medium	Medium	-316840262	2	Raw P
46	None	Medium	Medium	-316840262	3	Oracle
46	None	Medium	Medium	-316840262	3	Functional P
46	None	Medium	High	-36058544	10	Raw P
46	None	Medium	High	-36058544	6	Oracle
46	None	Medium	High	-36058544	7	Functional P
47	None	Medium	Low	836180193	7	Raw P
47	None	Medium	Low	836180193	7	Oracle
47	None	Medium	Low	836180193	8	Functional P
47	None	Medium	Medium	50714367	11	Raw P
47	None	Medium	Medium	50714367	10	Oracle
47	None	Medium	Medium	50714367	10	Functional P
47	None	Medium	High	-1430866649	6	Raw P
47	None	Medium	High	-1430866649	7	Oracle
47	None	Medium	High	-1430866649	7	Functional P
48	None	Medium	Low	1933960117	9	Raw P
48	None	Medium	Low	1933960117	7	Oracle
48	None	Medium	Low	1933960117	8	Functional P
48	None	Medium	Medium	1521526545	15	Raw P
48	None	Medium	Medium	1521526545	11	Oracle
48	None	Medium	Medium	1521526545	12	Functional P
48	None	Medium	High	1190410065	7	Raw P
48	None	Medium	High	1190410065	7	Oracle
48	None	Medium	High	1190410065	7	Functional P
49	None	Medium	Low	-796926883	7	Raw P
49	None	Medium	Low	-796926883	6	Oracle
49	None	Medium	Low	-796926883	6	Functional P
49	None	Medium	Medium	-798387875	5	Raw P
49	None	Medium	Medium	-798387875	6	Oracle
49	None	Medium	Medium	-798387875	6	Functional P
49	None	Medium	High	-1476604593	5	Raw P
49	None	Medium	High	-1476604593	6	Oracle
49	None	Medium	High	-1476604593	7	Functional P
15	Moderate	Medium	Low	-1705762699	8	Raw P
15	Moderate	Medium	Low	-1705762699	10	Oracle
15	Moderate	Medium	Low	-1705762699	9	Functional P
15	Moderate	Medium	Medium	1890741226	8	Raw P
15	Moderate	Medium	Medium	1890741226	13	Oracle
15	Moderate	Medium	Medium	1890741226	13	Functional P
15	Moderate	Medium	High	1451118913	10	Raw P
15	Moderate	Medium	High	1451118913	17	Oracle
15	Moderate	Medium	High	1451118913	14	Functional P
50	None	Medium	Low	-833587289	5	Raw P
50	None	Medium	Low	-833587289	5	Oracle
50	None	Medium	Low	-833587289	4	Functional P
50	None	Medium	Medium	-1177207459	8	Raw P
50	None	Medium	Medium	-1177207459	7	Oracle
50	None	Medium	Medium	-1177207459	7	Functional P
50	None	Medium	High	1070897534	4	Raw P
50	None	Medium	High	1070897534	5	Oracle
50	None	Medium	High	1070897534	5	Functional P
51	None	Medium	Low	32988592	6	Raw P
51	None	Medium	Low	32988592	6	Oracle
51	None	Medium	Low	32988592	6	Functional P
51	None	Medium	Medium	-150959113	6	Raw P
51	None	Medium	Medium	-150959113	6	Oracle
51	None	Medium	Medium	-150959113	6	Functional P
51	None	Medium	High	-679507108	6	Raw P
51	None	Medium	High	-679507108	6	Oracle
51	None	Medium	High	-679507108	7	Functional P
52	None	Medium	Low	1895601773	10	Raw P
52	None	Medium	Low	1895601773	6	Oracle
52	None	Medium	Low	1895601773	7	Functional P
52	None	Medium	Medium	626312393	4	Raw P
52	None	Medium	Medium	626312393	4	Oracle
52	None	Medium	Medium	626312393	4	Functional P
52	None	Medium	High	-858139161	12	Raw P
52	None	Medium	High	-858139161	10	Oracle
52	None	Medium	High	-858139161	11	Functional P
53	None	Medium	Low	302676914	5	Raw P
53	None	Medium	Low	302676914	5	Oracle
53	None	Medium	Low	302676914	4	Functional P
53	None	Medium	Medium	-821213244	6	Raw P
53	None	Medium	Medium	-821213244	5	Oracle
53	None	Medium	Medium	-821213244	5	Functional P
53	None	Medium	High	551370598	12	Raw P
53	None	Medium	High	551370598	9	Oracle
53	None	Medium	High	551370598	10	Functional P
54	None	Medium	Low	-789606135	5	Raw P
54	None	Medium	Low	-789606135	6	Oracle
54	None	Medium	Low	-789606135	6	Functional P
54	None	Medium	Medium	-1949581620	5	Raw P
54	None	Medium	Medium	-1949581620	6	Oracle
54	None	Medium	Medium	-1949581620	5	Functional P
54	None	Medium	High	-1973814890	5	Raw P
54	None	Medium	High	-1973814890	5	Oracle
54	None	Medium	High	-1973814890	5	Functional P
55	None	Medium	Low	1099114491	4	Raw P
55	None	Medium	Low	1099114491	4	Oracle
55	None	Medium	Low	1099114491	2	Functional P
55	None	Medium	Medium	-966592884	8	Raw P
55	None	Medium	Medium	-966592884	8	Oracle
55	None	Medium	Medium	-966592884	8	Functional P
55	None	Medium	High	214696889	6	Raw P
55	None	Medium	High	214696889	5	Oracle
55	None	Medium	High	214696889	4	Functional P
56	None	Medium	Low	-2120501957	3	Raw P
56	None	Medium	Low	-2120501957	4	Oracle
56	None	Medium	Low	-2120501957	5	Functional P
56	None	Medium	Medium	2135048737	8	Raw P
56	None	Medium	Medium	2135048737	8	Oracle
56	None	Medium	Medium	2135048737	8	Functional P
56	None	Medium	High	1591719438	5	Raw P
56	None	Medium	High	1591719438	5	Oracle
56	None	Medium	High	1591719438	4	Functional P
57	None	Medium	Low	-1652121651	4	Raw P
57	None	Medium	Low	-1652121651	4	Oracle
57	None	Medium	Low	-1652121651	4	Functional P
57	None	Medium	Medium	2010533059	6	Raw P
57	None	Medium	Medium	2010533059	6	Oracle
57	None	Medium	Medium	2010533059	6	Functional P
57	None	Medium	High	1050507990	6	Raw P
57	None	Medium	High	1050507990	5	Oracle
57	None	Medium	High	1050507990	4	Functional P
58	None	Medium	Low	-172351545	8	Raw P
58	None	Medium	Low	-172351545	7	Oracle
58	None	Medium	Low	-172351545	7	Functional P
58	None	Medium	Medium	-68226858	3	Raw P
58	None	Medium	Medium	-68226858	4	Oracle
58	None	Medium	Medium	-68226858	3	Functional P
58	None	Medium	High	1279616955	7	Raw P
58	None	Medium	High	1279616955	7	Oracle
58	None	Medium	High	1279616955	7	Functional P
59	None	Medium	Low	-1895530974	8	Raw P
59	None	Medium	Low	-1895530974	6	Oracle
59	None	Medium	Low	-1895530974	6	Functional P
59	None	Medium	Medium	1696993878	11	Raw P
59	None	Medium	Medium	1696993878	7	Oracle
59	None	Medium	Medium	1696993878	9	Functional P
59	None	Medium	High	175345279	9	Raw P
59	None	Medium	High	175345279	8	Oracle
59	None	Medium	High	175345279	8	Functional P
16	Moderate	Medium	Low	137861244	11	Raw P
16	Moderate	Medium	Low	137861244	14	Oracle
16	Moderate	Medium	Low	137861244	13	Functional P
16	Moderate	Medium	Medium	55752459	10	Raw P
16	Moderate	Medium	Medium	55752459	12	Oracle
16	Moderate	Medium	Medium	55752459	12	Functional P
16	Moderate	Medium	High	-2108928950	11	Raw P
16	Moderate	Medium	High	-2108928950	22	Oracle
16	Moderate	Medium	High	-2108928950	21	Functional P
60	None	Medium	Low	-773272008	9	Raw P
60	None	Medium	Low	-773272008	7	Oracle
60	None	Medium	Low	-773272008	7	Functional P
60	None	Medium	Medium	-660347864	8	Raw P
60	None	Medium	Medium	-660347864	8	Oracle
60	None	Medium	Medium	-660347864	8	Functional P
60	None	Medium	High	-158768851	7	Raw P
60	None	Medium	High	-158768851	7	Oracle
60	None	Medium	High	-158768851	7	Functional P
61	None	Medium	Low	279845383	7	Raw P
61	None	Medium	Low	279845383	7	Oracle
61	None	Medium	Low	279845383	7	Functional P
61	None	Medium	Medium	-1870487253	12	Raw P
61	None	Medium	Medium	-1870487253	11	Oracle
61	None	Medium	Medium	-1870487253	11	Functional P
61	None	Medium	High	1981199184	9	Raw P
61	None	Medium	High	1981199184	9	Oracle
61	None	Medium	High	1981199184	10	Functional P
62	None	Medium	Low	-721090354	8	Raw P
62	None	Medium	Low	-721090354	8	Oracle
62	None	Medium	Low	-721090354	8	Functional P
62	None	Medium	Medium	1937012384	7	Raw P
62	None	Medium	Medium	1937012384	8	Oracle
62	None	Medium	Medium	1937012384	8	Functional P
62	None	Medium	High	-145564748	5	Raw P
62	None	Medium	High	-145564748	6	Oracle
62	None	Medium	High	-145564748	6	Functional P
63	None	Medium	Low	-64370992	5	Raw P
63	None	Medium	Low	-64370992	5	Oracle
63	None	Medium	Low	-64370992	5	Functional P
63	None	Medium	Medium	-287297827	7	Raw P
63	None	Medium	Medium	-287297827	6	Oracle
63	None	Medium	Medium	-287297827	5	Functional P
63	None	Medium	High	1373949522	7	Raw P
63	None	Medium	High	1373949522	6	Oracle
63	None	Medium	High	1373949522	6	Functional P
64	None	Medium	Low	610467673	5	Raw P
64	None	Medium	Low	610467673	5	Oracle
64	None	Medium	Low	610467673	4	Functional P
64	None	Medium	Medium	-1975019064	11	Raw P
64	None	Medium	Medium	-1975019064	10	Oracle
64	None	Medium	Medium	-1975019064	11	Functional P
64	None	Medium	High	746637554	8	Raw P
64	None	Medium	High	746637554	7	Oracle
64	None	Medium	High	746637554	6	Functional P
65	None	Medium	Low	1969100444	7	Raw P
65	None	Medium	Low	1969100444	6	Oracle
65	None	Medium	Low	1969100444	6	Functional P
65	None	Medium	Medium	1770380117	9	Raw P
65	None	Medium	Medium	1770380117	9	Oracle
65	None	Medium	Medium	1770380117	10	Functional P
65	None	Medium	High	-174358853	3	Raw P
65	None	Medium	High	-174358853	4	Oracle
65	None	Medium	High	-174358853	4	Functional P
66	None	Medium	Low	-2115348925	5	Raw P
66	None	Medium	Low	-2115348925	5	Oracle
66	None	Medium	Low	-2115348925	5	Functional P
66	None	Medium	Medium	1070550738	7	Raw P
66	None	Medium	Medium	1070550738	7	Oracle
66	None	Medium	Medium	1070550738	7	Functional P
66	None	Medium	High	969467523	7	Raw P
66	None	Medium	High	969467523	7	Oracle
66	None	Medium	High	969467523	8	Functional P
67	None	Medium	Low	-1675916710	8	Raw P
67	None	Medium	Low	-1675916710	6	Oracle
67	None	Medium	Low	-1675916710	7	Functional P
67	None	Medium	Medium	-173283088	3	Raw P
67	None	Medium	Medium	-173283088	4	Oracle
67	None	Medium	Medium	-173283088	3	Functional P
67	None	Medium	High	1371444172	9	Raw P
67	None	Medium	High	1371444172	8	Oracle
67	None	Medium	High	1371444172	7	Functional P
68	None	Medium	Low	1085688998	6	Raw P
68	None	Medium	Low	1085688998	7	Oracle
68	None	Medium	Low	1085688998	6	Functional P
68	None	Medium	Medium	-1891224004	9	Raw P
68	None	Medium	Medium	-1891224004	6	Oracle
68	None	Medium	Medium	-1891224004	7	Functional P
68	None	Medium	High	1216763428	9	Raw P
68	None	Medium	High	1216763428	8	Oracle
68	None	Medium	High	1216763428	8	Functional P
69	None	Medium	Low	1467354248	6	Raw P
69	None	Medium	Low	1467354248	7	Oracle
69	None	Medium	Low	1467354248	7	Functional P
69	None	Medium	Medium	117757768	4	Raw P
69	None	Medium	Medium	117757768	5	Oracle
69	None	Medium	Medium	117757768	5	Functional P
69	None	Medium	High	-755386158	7	Raw P
69	None	Medium	High	-755386158	8	Oracle
69	None	Medium	High	-755386158	8	Functional P
17	Moderate	Medium	Low	1285135005	5	Raw P
17	Moderate	Medium	Low	1285135005	12	Oracle
17	Moderate	Medium	Low	1285135005	9	Functional P
17	Moderate	Medium	Medium	373916111	7	Raw P
17	Moderate	Medium	Medium	373916111	13	Oracle
17	Moderate	Medium	Medium	373916111	12	Functional P
17	Moderate	Medium	High	-1045118440	10	Raw P
17	Moderate	Medium	High	-1045118440	19	Oracle
17	Moderate	Medium	High	-1045118440	19	Functional P
70	None	Medium	Low	-1998990592	7	Raw P
70	None	Medium	Low	-1998990592	8	Oracle
70	None	Medium	Low	-1998990592	8	Functional P
70	None	Medium	Medium	2072011754	7	Raw P
70	None	Medium	Medium	2072011754	7	Oracle
70	None	Medium	Medium	2072011754	7	Functional P
70	None	Medium	High	-1278565361	6	Raw P
70	None	Medium	High	-1278565361	6	Oracle
70	None	Medium	High	-1278565361	6	Functional P
71	None	Medium	Low	1215219973	6	Raw P
71	None	Medium	Low	1215219973	7	Oracle
71	None	Medium	Low	1215219973	7	Functional P
71	None	Medium	Medium	-1685592415	5	Raw P
71	None	Medium	Medium	-1685592415	6	Oracle
71	None	Medium	Medium	-1685592415	5	Functional P
71	None	Medium	High	-1512643986	9	Raw P
71	None	Medium	High	-1512643986	8	Oracle
71	None	Medium	High	-1512643986	8	Functional P
72	None	Medium	Low	1187832502	10	Raw P
72	None	Medium	Low	1187832502	9	Oracle
72	None	Medium	Low	1187832502	9	Functional P
72	None	Medium	Medium	-1386595984	9	Raw P
72	None	Medium	Medium	-1386595984	8	Oracle
72	None	Medium	Medium	-1386595984	8	Functional P
72	None	Medium	High	-354785415	9	Raw P
72	None	Medium	High	-354785415	5	Oracle
72	None	Medium	High	-354785415	5	Functional P
73	None	Medium	Low	1969300456	5	Raw P
73	None	Medium	Low	1969300456	6	Oracle
73	None	Medium	Low	1969300456	5	Functional P
73	None	Medium	Medium	2146713486	8	Raw P
73	None	Medium	Medium	2146713486	8	Oracle
73	None	Medium	Medium	2146713486	8	Functional P
73	None	Medium	High	1250539501	6	Raw P
73	None	Medium	High	1250539501	6	Oracle
73	None	Medium	High	1250539501	6	Functional P
74	None	Medium	Low	-226377191	6	Raw P
74	None	Medium	Low	-226377191	6	Oracle
74	None	Medium	Low	-226377191	5	Functional P
74	None	Medium	Medium	-977049869	8	Raw P
74	None	Medium	Medium	-977049869	8	Oracle
74	None	Medium	Medium	-977049869	8	Functional P
74	None	Medium	High	-970226941	8	Raw P
74	None	Medium	High	-970226941	7	Oracle
74	None	Medium	High	-970226941	7	Functional P
75	None	Medium	Low	-937924886	5	Raw P
75	None	Medium	Low	-937924886	5	Oracle
75	None	Medium	Low	-937924886	6	Functional P
75	None	Medium	Medium	-2092094087	12	Raw P
75	None	Medium	Medium	-2092094087	8	Oracle
75	None	Medium	Medium	-2092094087	10	Functional P
75	None	Medium	High	551746895	2	Raw P
75	None	Medium	High	551746895	3	Oracle
75	None	Medium	High	551746895	2	Functional P
76	None	Medium	Low	292086898	11	Raw P
76	None	Medium	Low	292086898	9	Oracle
76	None	Medium	Low	292086898	10	Functional P
76	None	Medium	Medium	1286774867	9	Raw P
76	None	Medium	Medium	1286774867	8	Oracle
76	None	Medium	Medium	1286774867	8	Functional P
76	None	Medium	High	1140550088	8	Raw P
76	None	Medium	High	1140550088	8	Oracle
76	None	Medium	High	1140550088	8	Functional P
77	None	Medium	Low	1106417652	8	Raw P
77	None	Medium	Low	1106417652	7	Oracle
77	None	Medium	Low	1106417652	8	Functional P
77	None	Medium	Medium	-1286972716	10	Raw P
77	None	Medium	Medium	-1286972716	9	Oracle
77	None	Medium	Medium	-1286972716	10	Functional P
77	None	Medium	High	-986541373	15	Raw P
77	None	Medium	High	-986541373	10	Oracle
77	None	Medium	High	-986541373	11	Functional P
78	None	Medium	Low	-512722826	11	Raw P
78	None	Medium	Low	-512722826	10	Oracle
78	None	Medium	Low	-512722826	10	Functional P
78	None	Medium	Medium	-201123778	8	Raw P
78	None	Medium	Medium	-201123778	7	Oracle
78	None	Medium	Medium	-201123778	7	Functional P
78	None	Medium	High	-1810577253	13	Raw P
78	None	Medium	High	-1810577253	10	Oracle
78	None	Medium	High	-1810577253	12	Functional P
79	None	Medium	Low	2086140490	6	Raw P
79	None	Medium	Low	2086140490	6	Oracle
79	None	Medium	Low	2086140490	5	Functional P
79	None	Medium	Medium	-1289822621	8	Raw P
79	None	Medium	Medium	-1289822621	7	Oracle
79	None	Medium	Medium	-1289822621	7	Functional P
79	None	Medium	High	1870801395	8	Raw P
79	None	Medium	High	1870801395	8	Oracle
79	None	Medium	High	1870801395	8	Functional P
18	Moderate	Medium	Low	70250822	10	Raw P
18	Moderate	Medium	Low	70250822	14	Oracle
18	Moderate	Medium	Low	70250822	13	Functional P
18	Moderate	Medium	Medium	-244541922	8	Raw P
18	Moderate	Medium	Medium	-244541922	11	Oracle
18	Moderate	Medium	Medium	-244541922	13	Functional P
18	Moderate	Medium	High	1426039885	11	Raw P
18	Moderate	Medium	High	1426039885	16	Oracle
18	Moderate	Medium	High	1426039885	15	Functional P
80	None	Medium	Low	-928351989	9	Raw P
80	None	Medium	Low	-928351989	7	Oracle
80	None	Medium	Low	-928351989	7	Functional P
80	None	Medium	Medium	-562149330	8	Raw P
80	None	Medium	Medium	-562149330	5	Oracle
80	None	Medium	Medium	-562149330	5	Functional P
80	None	Medium	High	-1201935405	8	Raw P
80	None	Medium	High	-1201935405	9	Oracle
80	None	Medium	High	-1201935405	9	Functional P
81	None	Medium	Low	-1661444776	9	Raw P
81	None	Medium	Low	-1661444776	9	Oracle
81	None	Medium	Low	-1661444776	9	Functional P
81	None	Medium	Medium	1030487733	13	Raw P
81	None	Medium	Medium	1030487733	10	Oracle
81	None	Medium	Medium	1030487733	12	Functional P
81	None	Medium	High	1167889835	4	Raw P
81	None	Medium	High	1167889835	5	Oracle
81	None	Medium	High	1167889835	4	Functional P
82	None	Medium	Low	-2050274267	10	Raw P
82	None	Medium	Low	-2050274267	9	Oracle
82	None	Medium	Low	-2050274267	9	Functional P
82	None	Medium	Medium	1284008227	5	Raw P
82	None	Medium	Medium	1284008227	6	Oracle
82	None	Medium	Medium	1284008227	7	Functional P
82	None	Medium	High	2073505418	6	Raw P
82	None	Medium	High	2073505418	6	Oracle
82	None	Medium	High	2073505418	6	Functional P
83	None	Medium	Low	1238704942	5	Raw P
83	None	Medium	Low	1238704942	6	Oracle
83	None	Medium	Low	1238704942	5	Functional P
83	None	Medium	Medium	-261506731	9	Raw P
83	None	Medium	Medium	-261506731	8	Oracle
83	None	Medium	Medium	-261506731	9	Functional P
83	None	Medium	High	-1423565766	7	Raw P
83	None	Medium	High	-1423565766	6	Oracle
83	None	Medium	High	-1423565766	6	Functional P
84	None	Medium	Low	2126605165	9	Raw P
84	None	Medium	Low	2126605165	8	Oracle
84	None	Medium	Low	2126605165	8	Functional P
84	None	Medium	Medium	136645971	3	Raw P
84	None	Medium	Medium	136645971	4	Oracle
84	None	Medium	Medium	136645971	4	Functional P
84	None	Medium	High	1953765444	6	Raw P
84	None	Medium	High	1953765444	6	Oracle
84	None	Medium	High	1953765444	5	Functional P
85	None	Medium	Low	1691729859	7	Raw P
85	None	Medium	Low	1691729859	6	Oracle
85	None	Medium	Low	1691729859	7	Functional P
85	None	Medium	Medium	466120301	10	Raw P
85	None	Medium	Medium	466120301	8	Oracle
85	None	Medium	Medium	466120301	8	Functional P
85	None	Medium	High	110676012	5	Raw P
85	None	Medium	High	110676012	6	Oracle
85	None	Medium	High	110676012	6	Functional P
86	None	Medium	Low	951703324	4	Raw P
86	None	Medium	Low	951703324	4	Oracle
86	None	Medium	Low	951703324	3	Functional P
86	None	Medium	Medium	156397615	10	Raw P
86	None	Medium	Medium	156397615	10	Oracle
86	None	Medium	Medium	156397615	10	Functional P
86	None	Medium	High	1024937455	1	Raw P
86	None	Medium	High	1024937455	2	Oracle
86	None	Medium	High	1024937455	2	Functional P
87	None	Medium	Low	107745164	7	Raw P
87	None	Medium	Low	107745164	5	Oracle
87	None	Medium	Low	107745164	5	Functional P
87	None	Medium	Medium	-1514246596	5	Raw P
87	None	Medium	Medium	-1514246596	5	Oracle
87	None	Medium	Medium	-1514246596	5	Functional P
87	None	Medium	High	1060048031	7	Raw P
87	None	Medium	High	1060048031	7	Oracle
87	None	Medium	High	1060048031	6	Functional P
88	None	Medium	Low	-587292280	13	Raw P
88	None	Medium	Low	-587292280	8	Oracle
88	None	Medium	Low	-587292280	10	Functional P
88	None	Medium	Medium	2094382507	3	Raw P
88	None	Medium	Medium	2094382507	4	Oracle
88	None	Medium	Medium	2094382507	3	Functional P
88	None	Medium	High	1823542251	2	Raw P
88	None	Medium	High	1823542251	4	Oracle
88	None	Medium	High	1823542251	3	Functional P
89	None	Medium	Low	-7834068	10	Raw P
89	None	Medium	Low	-7834068	9	Oracle
89	None	Medium	Low	-7834068	9	Functional P
89	None	Medium	Medium	997398964	9	Raw P
89	None	Medium	Medium	997398964	8	Oracle
89	None	Medium	Medium	997398964	8	Functional P
89	None	Medium	High	-1753965954	9	Raw P
89	None	Medium	High	-1753965954	7	Oracle
89	None	Medium	High	-1753965954	6	Functional P
19	Moderate	Medium	Low	1522165341	4	Raw P
19	Moderate	Medium	Low	1522165341	9	Oracle
19	Moderate	Medium	Low	1522165341	6	Functional P
19	Moderate	Medium	Medium	448177762	11	Raw P
19	Moderate	Medium	Medium	448177762	17	Oracle
19	Moderate	Medium	Medium	448177762	16	Functional P
19	Moderate	Medium	High	-1530522630	12	Raw P
19	Moderate	Medium	High	-1530522630	19	Oracle
19	Moderate	Medium	High	-1530522630	19	Functional P
90	None	Medium	Low	131986731	10	Raw P
90	None	Medium	Low	131986731	8	Oracle
90	None	Medium	Low	131986731	9	Functional P
90	None	Medium	Medium	-1422791817	6	Raw P
90	None	Medium	Medium	-1422791817	7	Oracle
90	None	Medium	Medium	-1422791817	6	Functional P
90	None	Medium	High	923345996	3	Raw P
90	None	Medium	High	923345996	4	Oracle
90	None	Medium	High	923345996	4	Functional P
91	None	Medium	Low	-639035513	9	Raw P
91	None	Medium	Low	-639035513	9	Oracle
91	None	Medium	Low	-639035513	9	Functional P
91	None	Medium	Medium	1136291800	2	Raw P
91	None	Medium	Medium	1136291800	3	Oracle
91	None	Medium	Medium	1136291800	2	Functional P
91	None	Medium	High	-751383645	10	Raw P
91	None	Medium	High	-751383645	8	Oracle
91	None	Medium	High	-751383645	9	Functional P
92	None	Medium	Low	-276830798	6	Raw P
92	None	Medium	Low	-276830798	6	Oracle
92	None	Medium	Low	-276830798	6	Functional P
92	None	Medium	Medium	2087713188	17	Raw P
92	None	Medium	Medium	2087713188	11	Oracle
92	None	Medium	Medium	2087713188	12	Functional P
92	None	Medium	High	-2007460524	2	Raw P
92	None	Medium	High	-2007460524	3	Oracle
92	None	Medium	High	-2007460524	2	Functional P
93	None	Medium	Low	923567952	7	Raw P
93	None	Medium	Low	923567952	7	Oracle
93	None	Medium	Low	923567952	7	Functional P
93	None	Medium	Medium	-1883148317	12	Raw P
93	None	Medium	Medium	-1883148317	10	Oracle
93	None	Medium	Medium	-1883148317	11	Functional P
93	None	Medium	High	-1313058541	11	Raw P
93	None	Medium	High	-1313058541	7	Oracle
93	None	Medium	High	-1313058541	8	Functional P
94	None	Medium	Low	-34094224	8	Raw P
94	None	Medium	Low	-34094224	8	Oracle
94	None	Medium	Low	-34094224	8	Functional P
94	None	Medium	Medium	1594229010	7	Raw P
94	None	Medium	Medium	1594229010	5	Oracle
94	None	Medium	Medium	1594229010	4	Functional P
94	None	Medium	High	1821731279	9	Raw P
94	None	Medium	High	1821731279	7	Oracle
94	None	Medium	High	1821731279	7	Functional P
95	None	Medium	Low	-1867046109	5	Raw P
95	None	Medium	Low	-1867046109	5	Oracle
95	None	Medium	Low	-1867046109	4	Functional P
95	None	Medium	Medium	-2028372656	5	Raw P
95	None	Medium	Medium	-2028372656	5	Oracle
95	None	Medium	Medium	-2028372656	4	Functional P
95	None	Medium	High	1750712520	11	Raw P
95	None	Medium	High	1750712520	9	Oracle
95	None	Medium	High	1750712520	11	Functional P
96	None	Medium	Low	-582102436	9	Raw P
96	None	Medium	Low	-582102436	8	Oracle
96	None	Medium	Low	-582102436	7	Functional P
96	None	Medium	Medium	-69407797	8	Raw P
96	None	Medium	Medium	-69407797	7	Oracle
96	None	Medium	Medium	-69407797	7	Functional P
96	None	Medium	High	-1031666826	9	Raw P
96	None	Medium	High	-1031666826	8	Oracle
96	None	Medium	High	-1031666826	7	Functional P
97	None	Medium	Low	1416798768	9	Raw P
97	None	Medium	Low	1416798768	8	Oracle
97	None	Medium	Low	1416798768	8	Functional P
97	None	Medium	Medium	1078343725	5	Raw P
97	None	Medium	Medium	1078343725	6	Oracle
97	None	Medium	Medium	1078343725	5	Functional P
97	None	Medium	High	1002615266	9	Raw P
97	None	Medium	High	1002615266	7	Oracle
97	None	Medium	High	1002615266	7	Functional P
98	None	Medium	Low	1634486523	4	Raw P
98	None	Medium	Low	1634486523	5	Oracle
98	None	Medium	Low	1634486523	3	Functional P
98	None	Medium	Medium	534423618	9	Raw P
98	None	Medium	Medium	534423618	8	Oracle
98	None	Medium	Medium	534423618	8	Functional P
98	None	Medium	High	417969545	6	Raw P
98	None	Medium	High	417969545	6	Oracle
98	None	Medium	High	417969545	4	Functional P
99	None	Medium	Low	573897643	7	Raw P
99	None	Medium	Low	573897643	7	Oracle
99	None	Medium	Low	573897643	7	Functional P
99	None	Medium	Medium	747866792	7	Raw P
99	None	Medium	Medium	747866792	6	Oracle
99	None	Medium	Medium	747866792	6	Functional P
99	None	Medium	High	1228131844	4	Raw P
99	None	Medium	High	1228131844	6	Oracle
99	None	Medium	High	1228131844	5	Functional P
2	Moderate	Medium	Low	-450437108	8	Raw P
2	Moderate	Medium	Low	-450437108	14	Oracle
2	Moderate	Medium	Low	-450437108	13	Functional P
2	Moderate	Medium	Medium	-1081629874	7	Raw P
2	Moderate	Medium	Medium	-1081629874	14	Oracle
2	Moderate	Medium	Medium	-1081629874	13	Functional P
2	Moderate	Medium	High	1610379489	7	Raw P
2	Moderate	Medium	High	1610379489	18	Oracle
2	Moderate	Medium	High	1610379489	17	Functional P
20	Moderate	Medium	Low	-809972358	18	Raw P
20	Moderate	Medium	Low	-809972358	18	Oracle
20	Moderate	Medium	Low	-809972358	17	Functional P
20	Moderate	Medium	Medium	-792829106	8	Raw P
20	Moderate	Medium	Medium	-792829106	15	Oracle
20	Moderate	Medium	Medium	-792829106	14	Functional P
20	Moderate	Medium	High	379467512	12	Raw P
20	Moderate	Medium	High	379467512	19	Oracle
20	Moderate	Medium	High	379467512	19	Functional P
100	None	Medium	Low	2108328138	6	Raw P
100	None	Medium	Low	2108328138	6	Oracle
100	None	Medium	Low	2108328138	6	Functional P
100	None	Medium	Medium	819591101	4	Raw P
100	None	Medium	Medium	819591101	5	Oracle
100	None	Medium	Medium	819591101	4	Functional P
100	None	Medium	High	2013681518	9	Raw P
100	None	Medium	High	2013681518	9	Oracle
100	None	Medium	High	2013681518	9	Functional P
1	Large	Medium	Low	-982094461	16	Raw P
1	Large	Medium	Low	-982094461	30	Oracle
1	Large	Medium	Low	-982094461	28	Functional P
1	Large	Medium	Medium	426854716	14	Raw P
1	Large	Medium	Medium	426854716	33	Oracle
1	Large	Medium	Medium	426854716	31	Functional P
1	Large	Medium	High	1458140645	19	Raw P
1	Large	Medium	High	1458140645	45	Oracle
1	Large	Medium	High	1458140645	44	Functional P
2	Large	Medium	Low	-1729613507	9	Raw P
2	Large	Medium	Low	-1729613507	32	Oracle
2	Large	Medium	Low	-1729613507	26	Functional P
2	Large	Medium	Medium	-590883618	10	Raw P
2	Large	Medium	Medium	-590883618	30	Oracle
2	Large	Medium	Medium	-590883618	28	Functional P
2	Large	Medium	High	-1426565726	17	Raw P
2	Large	Medium	High	-1426565726	43	Oracle
2	Large	Medium	High	-1426565726	39	Functional P
3	Large	Medium	Low	-35496778	13	Raw P
3	Large	Medium	Low	-35496778	31	Oracle
3	Large	Medium	Low	-35496778	28	Functional P
3	Large	Medium	Medium	-1945103967	8	Raw P
3	Large	Medium	Medium	-1945103967	27	Oracle
3	Large	Medium	Medium	-1945103967	25	Functional P
3	Large	Medium	High	323708017	13	Raw P
3	Large	Medium	High	323708017	33	Oracle
3	Large	Medium	High	323708017	30	Functional P
4	Large	Medium	Low	1773194758	13	Raw P
4	Large	Medium	Low	1773194758	27	Oracle
4	Large	Medium	Low	1773194758	24	Functional P
4	Large	Medium	Medium	345230525	18	Raw P
4	Large	Medium	Medium	345230525	35	Oracle
4	Large	Medium	Medium	345230525	33	Functional P
4	Large	Medium	High	359534983	22	Raw P
4	Large	Medium	High	359534983	52	Oracle
4	Large	Medium	High	359534983	50	Functional P
5	Large	Medium	Low	1469691195	12	Raw P
5	Large	Medium	Low	1469691195	29	Oracle
5	Large	Medium	Low	1469691195	27	Functional P
5	Large	Medium	Medium	898062617	14	Raw P
5	Large	Medium	Medium	898062617	32	Oracle
5	Large	Medium	Medium	898062617	28	Functional P
5	Large	Medium	High	-1460613615	21	Raw P
5	Large	Medium	High	-1460613615	54	Oracle
5	Large	Medium	High	-1460613615	49	Functional P
6	Large	Medium	Low	-1913321265	13	Raw P
6	Large	Medium	Low	-1913321265	32	Oracle
6	Large	Medium	Low	-1913321265	28	Functional P
6	Large	Medium	Medium	363339245	12	Raw P
6	Large	Medium	Medium	363339245	35	Oracle
6	Large	Medium	Medium	363339245	32	Functional P
6	Large	Medium	High	729857771	23	Raw P
6	Large	Medium	High	729857771	51	Oracle
6	Large	Medium	High	729857771	49	Functional P
7	Large	Medium	Low	-545106240	11	Raw P
7	Large	Medium	Low	-545106240	23	Oracle
7	Large	Medium	Low	-545106240	22	Functional P
7	Large	Medium	Medium	-1297577721	17	Raw P
7	Large	Medium	Medium	-1297577721	38	Oracle
7	Large	Medium	Medium	-1297577721	37	Functional P
7	Large	Medium	High	-2125581110	15	Raw P
7	Large	Medium	High	-2125581110	37	Oracle
7	Large	Medium	High	-2125581110	36	Functional P
8	Large	Medium	Low	-1618593715	14	Raw P
8	Large	Medium	Low	-1618593715	29	Oracle
8	Large	Medium	Low	-1618593715	26	Functional P
8	Large	Medium	Medium	1001044264	13	Raw P
8	Large	Medium	Medium	1001044264	33	Oracle
8	Large	Medium	Medium	1001044264	30	Functional P
8	Large	Medium	High	595813671	27	Raw P
8	Large	Medium	High	595813671	50	Oracle
8	Large	Medium	High	595813671	47	Functional P
9	Large	Medium	Low	-185443544	10	Raw P
9	Large	Medium	Low	-185443544	25	Oracle
9	Large	Medium	Low	-185443544	21	Functional P
9	Large	Medium	Medium	1519364283	14	Raw P
9	Large	Medium	Medium	1519364283	31	Oracle
9	Large	Medium	Medium	1519364283	29	Functional P
9	Large	Medium	High	-350159282	19	Raw P
9	Large	Medium	High	-350159282	44	Oracle
9	Large	Medium	High	-350159282	38	Functional P
21	Moderate	Medium	Low	331321761	9	Raw P
21	Moderate	Medium	Low	331321761	11	Oracle
21	Moderate	Medium	Low	331321761	12	Functional P
21	Moderate	Medium	Medium	2127571480	7	Raw P
21	Moderate	Medium	Medium	2127571480	11	Oracle
21	Moderate	Medium	Medium	2127571480	10	Functional P
21	Moderate	Medium	High	2039372095	10	Raw P
21	Moderate	Medium	High	2039372095	17	Oracle
21	Moderate	Medium	High	2039372095	22	Functional P
10	Large	Medium	Low	698745655	10	Raw P
10	Large	Medium	Low	698745655	23	Oracle
10	Large	Medium	Low	698745655	22	Functional P
10	Large	Medium	Medium	994603168	12	Raw P
10	Large	Medium	Medium	994603168	29	Oracle
10	Large	Medium	Medium	994603168	26	Functional P
10	Large	Medium	High	1576196954	15	Raw P
10	Large	Medium	High	1576196954	39	Oracle
10	Large	Medium	High	1576196954	34	Functional P
11	Large	Medium	Low	-1213003917	12	Raw P
11	Large	Medium	Low	-1213003917	27	Oracle
11	Large	Medium	Low	-1213003917	22	Functional P
11	Large	Medium	Medium	-2030374916	16	Raw P
11	Large	Medium	Medium	-2030374916	39	Oracle
11	Large	Medium	Medium	-2030374916	38	Functional P
11	Large	Medium	High	-543419083	16	Raw P
11	Large	Medium	High	-543419083	48	Oracle
11	Large	Medium	High	-543419083	46	Functional P
12	Large	Medium	Low	-1473734750	15	Raw P
12	Large	Medium	Low	-1473734750	27	Oracle
12	Large	Medium	Low	-1473734750	26	Functional P
12	Large	Medium	Medium	-127997806	19	Raw P
12	Large	Medium	Medium	-127997806	41	Oracle
12	Large	Medium	Medium	-127997806	37	Functional P
12	Large	Medium	High	944112315	16	Raw P
12	Large	Medium	High	944112315	40	Oracle
12	Large	Medium	High	944112315	36	Functional P
13	Large	Medium	Low	-1441764136	7	Raw P
13	Large	Medium	Low	-1441764136	21	Oracle
13	Large	Medium	Low	-1441764136	21	Functional P
13	Large	Medium	Medium	-1315764174	12	Raw P
13	Large	Medium	Medium	-1315764174	36	Oracle
13	Large	Medium	Medium	-1315764174	33	Functional P
13	Large	Medium	High	-1156067249	25	Raw P
13	Large	Medium	High	-1156067249	51	Oracle
13	Large	Medium	High	-1156067249	48	Functional P
14	Large	Medium	Low	142580344	10	Raw P
14	Large	Medium	Low	142580344	26	Oracle
14	Large	Medium	Low	142580344	18	Functional P
14	Large	Medium	Medium	-1220162401	19	Raw P
14	Large	Medium	Medium	-1220162401	39	Oracle
14	Large	Medium	Medium	-1220162401	37	Functional P
14	Large	Medium	High	-329828260	12	Raw P
14	Large	Medium	High	-329828260	38	Oracle
14	Large	Medium	High	-329828260	37	Functional P
15	Large	Medium	Low	1440336846	12	Raw P
15	Large	Medium	Low	1440336846	28	Oracle
15	Large	Medium	Low	1440336846	27	Functional P
15	Large	Medium	Medium	-741788741	17	Raw P
15	Large	Medium	Medium	-741788741	35	Oracle
15	Large	Medium	Medium	-741788741	32	Functional P
15	Large	Medium	High	671569150	15	Raw P
15	Large	Medium	High	671569150	42	Oracle
15	Large	Medium	High	671569150	39	Functional P
16	Large	Medium	Low	1215389663	15	Raw P
16	Large	Medium	Low	1215389663	25	Oracle
16	Large	Medium	Low	1215389663	23	Functional P
16	Large	Medium	Medium	-905076811	11	Raw P
16	Large	Medium	Medium	-905076811	36	Oracle
16	Large	Medium	Medium	-905076811	31	Functional P
16	Large	Medium	High	25238472	18	Raw P
16	Large	Medium	High	25238472	41	Oracle
16	Large	Medium	High	25238472	38	Functional P
17	Large	Medium	Low	1219271530	12	Raw P
17	Large	Medium	Low	1219271530	32	Oracle
17	Large	Medium	Low	1219271530	26	Functional P
17	Large	Medium	Medium	-530749704	14	Raw P
17	Large	Medium	Medium	-530749704	41	Oracle
17	Large	Medium	Medium	-530749704	36	Functional P
17	Large	Medium	High	1309292699	15	Raw P
17	Large	Medium	High	1309292699	51	Oracle
17	Large	Medium	High	1309292699	46	Functional P
18	Large	Medium	Low	-1644950699	18	Raw P
18	Large	Medium	Low	-1644950699	27	Oracle
18	Large	Medium	Low	-1644950699	25	Functional P
18	Large	Medium	Medium	1438803305	25	Raw P
18	Large	Medium	Medium	1438803305	44	Oracle
18	Large	Medium	Medium	1438803305	40	Functional P
18	Large	Medium	High	-708424874	12	Raw P
18	Large	Medium	High	-708424874	34	Oracle
18	Large	Medium	High	-708424874	34	Functional P
19	Large	Medium	Low	679504018	19	Raw P
19	Large	Medium	Low	679504018	32	Oracle
19	Large	Medium	Low	679504018	29	Functional P
19	Large	Medium	Medium	1092490544	17	Raw P
19	Large	Medium	Medium	1092490544	28	Oracle
19	Large	Medium	Medium	1092490544	27	Functional P
19	Large	Medium	High	1954143719	14	Raw P
19	Large	Medium	High	1954143719	34	Oracle
19	Large	Medium	High	1954143719	34	Functional P
22	Moderate	Medium	Low	1663907984	8	Raw P
22	Moderate	Medium	Low	1663907984	11	Oracle
22	Moderate	Medium	Low	1663907984	10	Functional P
22	Moderate	Medium	Medium	243182703	13	Raw P
22	Moderate	Medium	Medium	243182703	16	Oracle
22	Moderate	Medium	Medium	243182703	14	Functional P
22	Moderate	Medium	High	-1419909170	5	Raw P
22	Moderate	Medium	High	-1419909170	11	Oracle
22	Moderate	Medium	High	-1419909170	10	Functional P
20	Large	Medium	Low	-1484366322	9	Raw P
20	Large	Medium	Low	-1484366322	19	Oracle
20	Large	Medium	Low	-1484366322	16	Functional P
20	Large	Medium	Medium	1710331180	14	Raw P
20	Large	Medium	Medium	1710331180	37	Oracle
20	Large	Medium	Medium	1710331180	40	Functional P
20	Large	Medium	High	823634255	17	Raw P
20	Large	Medium	High	823634255	47	Oracle
20	Large	Medium	High	823634255	42	Functional P
21	Large	Medium	Low	-991536308	13	Raw P
21	Large	Medium	Low	-991536308	34	Oracle
21	Large	Medium	Low	-991536308	33	Functional P
21	Large	Medium	Medium	5312540	17	Raw P
21	Large	Medium	Medium	5312540	33	Oracle
21	Large	Medium	Medium	5312540	31	Functional P
21	Large	Medium	High	-1969340125	17	Raw P
21	Large	Medium	High	-1969340125	40	Oracle
21	Large	Medium	High	-1969340125	38	Functional P
22	Large	Medium	Low	-379828013	9	Raw P
22	Large	Medium	Low	-379828013	27	Oracle
22	Large	Medium	Low	-379828013	21	Functional P
22	Large	Medium	Medium	980912834	16	Raw P
22	Large	Medium	Medium	980912834	38	Oracle
22	Large	Medium	Medium	980912834	33	Functional P
22	Large	Medium	High	715557465	18	Raw P
22	Large	Medium	High	715557465	45	Oracle
22	Large	Medium	High	715557465	41	Functional P
23	Large	Medium	Low	-261949674	8	Raw P
23	Large	Medium	Low	-261949674	24	Oracle
23	Large	Medium	Low	-261949674	20	Functional P
23	Large	Medium	Medium	357185005	20	Raw P
23	Large	Medium	Medium	357185005	50	Oracle
23	Large	Medium	Medium	357185005	46	Functional P
23	Large	Medium	High	-1562769966	30	Raw P
23	Large	Medium	High	-1562769966	66	Oracle
23	Large	Medium	High	-1562769966	64	Functional P
24	Large	Medium	Low	817243746	17	Raw P
24	Large	Medium	Low	817243746	32	Oracle
24	Large	Medium	Low	817243746	27	Functional P
24	Large	Medium	Medium	1221199400	22	Raw P
24	Large	Medium	Medium	1221199400	39	Oracle
24	Large	Medium	Medium	1221199400	35	Functional P
24	Large	Medium	High	147818391	14	Raw P
24	Large	Medium	High	147818391	36	Oracle
24	Large	Medium	High	147818391	33	Functional P
25	Large	Medium	Low	-1383680937	14	Raw P
25	Large	Medium	Low	-1383680937	25	Oracle
25	Large	Medium	Low	-1383680937	21	Functional P
25	Large	Medium	Medium	-1839403854	11	Raw P
25	Large	Medium	Medium	-1839403854	37	Oracle
25	Large	Medium	Medium	-1839403854	33	Functional P
25	Large	Medium	High	-1567333344	17	Raw P
25	Large	Medium	High	-1567333344	37	Oracle
25	Large	Medium	High	-1567333344	33	Functional P
26	Large	Medium	Low	-681285401	18	Raw P
26	Large	Medium	Low	-681285401	36	Oracle
26	Large	Medium	Low	-681285401	31	Functional P
26	Large	Medium	Medium	273403623	13	Raw P
26	Large	Medium	Medium	273403623	43	Oracle
26	Large	Medium	Medium	273403623	39	Functional P
26	Large	Medium	High	-1505165943	25	Raw P
26	Large	Medium	High	-1505165943	52	Oracle
26	Large	Medium	High	-1505165943	52	Functional P
27	Large	Medium	Low	-2107413755	14	Raw P
27	Large	Medium	Low	-2107413755	20	Oracle
27	Large	Medium	Low	-2107413755	19	Functional P
27	Large	Medium	Medium	-552406125	18	Raw P
27	Large	Medium	Medium	-552406125	34	Oracle
27	Large	Medium	Medium	-552406125	33	Functional P
27	Large	Medium	High	-363097329	13	Raw P
27	Large	Medium	High	-363097329	43	Oracle
27	Large	Medium	High	-363097329	38	Functional P
28	Large	Medium	Low	1676553534	14	Raw P
28	Large	Medium	Low	1676553534	27	Oracle
28	Large	Medium	Low	1676553534	23	Functional P
28	Large	Medium	Medium	1036001223	24	Raw P
28	Large	Medium	Medium	1036001223	38	Oracle
28	Large	Medium	Medium	1036001223	41	Functional P
28	Large	Medium	High	1309752162	17	Raw P
28	Large	Medium	High	1309752162	41	Oracle
28	Large	Medium	High	1309752162	36	Functional P
29	Large	Medium	Low	160157723	14	Raw P
29	Large	Medium	Low	160157723	23	Oracle
29	Large	Medium	Low	160157723	21	Functional P
29	Large	Medium	Medium	1386405300	21	Raw P
29	Large	Medium	Medium	1386405300	40	Oracle
29	Large	Medium	Medium	1386405300	36	Functional P
29	Large	Medium	High	1152938031	16	Raw P
29	Large	Medium	High	1152938031	51	Oracle
29	Large	Medium	High	1152938031	49	Functional P
23	Moderate	Medium	Low	1666484700	7	Raw P
23	Moderate	Medium	Low	1666484700	10	Oracle
23	Moderate	Medium	Low	1666484700	10	Functional P
23	Moderate	Medium	Medium	-1131341618	7	Raw P
23	Moderate	Medium	Medium	-1131341618	11	Oracle
23	Moderate	Medium	Medium	-1131341618	10	Functional P
23	Moderate	Medium	High	-577451669	12	Raw P
23	Moderate	Medium	High	-577451669	18	Oracle
23	Moderate	Medium	High	-577451669	16	Functional P
30	Large	Medium	Low	934144058	18	Raw P
30	Large	Medium	Low	934144058	42	Oracle
30	Large	Medium	Low	934144058	39	Functional P
30	Large	Medium	Medium	1474054602	15	Raw P
30	Large	Medium	Medium	1474054602	28	Oracle
30	Large	Medium	Medium	1474054602	25	Functional P
30	Large	Medium	High	-1727259537	18	Raw P
30	Large	Medium	High	-1727259537	43	Oracle
30	Large	Medium	High	-1727259537	40	Functional P
31	Large	Medium	Low	270731647	13	Raw P
31	Large	Medium	Low	270731647	24	Oracle
31	Large	Medium	Low	270731647	20	Functional P
31	Large	Medium	Medium	-550603384	10	Raw P
31	Large	Medium	Medium	-550603384	37	Oracle
31	Large	Medium	Medium	-550603384	34	Functional P
31	Large	Medium	High	-20626784	19	Raw P
31	Large	Medium	High	-20626784	45	Oracle
31	Large	Medium	High	-20626784	40	Functional P
32	Large	Medium	Low	1976429954	14	Raw P
32	Large	Medium	Low	1976429954	38	Oracle
32	Large	Medium	Low	1976429954	33	Functional P
32	Large	Medium	Medium	196857483	21	Raw P
32	Large	Medium	Medium	196857483	40	Oracle
32	Large	Medium	Medium	196857483	40	Functional P
32	Large	Medium	High	-1409787911	21	Raw P
32	Large	Medium	High	-1409787911	50	Oracle
32	Large	Medium	High	-1409787911	45	Functional P
33	Large	Medium	Low	-378900058	14	Raw P
33	Large	Medium	Low	-378900058	32	Oracle
33	Large	Medium	Low	-378900058	28	Functional P
33	Large	Medium	Medium	-1677540960	18	Raw P
33	Large	Medium	Medium	-1677540960	41	Oracle
33	Large	Medium	Medium	-1677540960	40	Functional P
33	Large	Medium	High	-947241452	22	Raw P
33	Large	Medium	High	-947241452	38	Oracle
33	Large	Medium	High	-947241452	36	Functional P
34	Large	Medium	Low	323570514	9	Raw P
34	Large	Medium	Low	323570514	27	Oracle
34	Large	Medium	Low	323570514	23	Functional P
34	Large	Medium	Medium	639624678	13	Raw P
34	Large	Medium	Medium	639624678	36	Oracle
34	Large	Medium	Medium	639624678	34	Functional P
34	Large	Medium	High	-954189949	19	Raw P
34	Large	Medium	High	-954189949	51	Oracle
34	Large	Medium	High	-954189949	50	Functional P
35	Large	Medium	Low	-682397181	20	Raw P
35	Large	Medium	Low	-682397181	38	Oracle
35	Large	Medium	Low	-682397181	39	Functional P
35	Large	Medium	Medium	1136126036	22	Raw P
35	Large	Medium	Medium	1136126036	47	Oracle
35	Large	Medium	Medium	1136126036	45	Functional P
35	Large	Medium	High	-1294535315	15	Raw P
35	Large	Medium	High	-1294535315	48	Oracle
35	Large	Medium	High	-1294535315	48	Functional P
36	Large	Medium	Low	1208479282	17	Raw P
36	Large	Medium	Low	1208479282	32	Oracle
36	Large	Medium	Low	1208479282	28	Functional P
36	Large	Medium	Medium	896969705	17	Raw P
36	Large	Medium	Medium	896969705	33	Oracle
36	Large	Medium	Medium	896969705	32	Functional P
36	Large	Medium	High	-363022391	19	Raw P
36	Large	Medium	High	-363022391	49	Oracle
36	Large	Medium	High	-363022391	46	Functional P
37	Large	Medium	Low	-1535492332	11	Raw P
37	Large	Medium	Low	-1535492332	25	Oracle
37	Large	Medium	Low	-1535492332	23	Functional P
37	Large	Medium	Medium	-503064725	15	Raw P
37	Large	Medium	Medium	-503064725	37	Oracle
37	Large	Medium	Medium	-503064725	37	Functional P
37	Large	Medium	High	-615462201	15	Raw P
37	Large	Medium	High	-615462201	32	Oracle
37	Large	Medium	High	-615462201	29	Functional P
38	Large	Medium	Low	-891746479	10	Raw P
38	Large	Medium	Low	-891746479	29	Oracle
38	Large	Medium	Low	-891746479	24	Functional P
38	Large	Medium	Medium	-1386528484	17	Raw P
38	Large	Medium	Medium	-1386528484	30	Oracle
38	Large	Medium	Medium	-1386528484	30	Functional P
38	Large	Medium	High	-1572598033	16	Raw P
38	Large	Medium	High	-1572598033	45	Oracle
38	Large	Medium	High	-1572598033	44	Functional P
39	Large	Medium	Low	-499037642	13	Raw P
39	Large	Medium	Low	-499037642	26	Oracle
39	Large	Medium	Low	-499037642	23	Functional P
39	Large	Medium	Medium	-627297403	14	Raw P
39	Large	Medium	Medium	-627297403	32	Oracle
39	Large	Medium	Medium	-627297403	29	Functional P
39	Large	Medium	High	-1816592271	10	Raw P
39	Large	Medium	High	-1816592271	31	Oracle
39	Large	Medium	High	-1816592271	29	Functional P
24	Moderate	Medium	Low	-878693369	6	Raw P
24	Moderate	Medium	Low	-878693369	12	Oracle
24	Moderate	Medium	Low	-878693369	10	Functional P
24	Moderate	Medium	Medium	-1384015458	8	Raw P
24	Moderate	Medium	Medium	-1384015458	11	Oracle
24	Moderate	Medium	Medium	-1384015458	9	Functional P
24	Moderate	Medium	High	1005565956	8	Raw P
24	Moderate	Medium	High	1005565956	16	Oracle
24	Moderate	Medium	High	1005565956	12	Functional P
40	Large	Medium	Low	1754868805	13	Raw P
40	Large	Medium	Low	1754868805	28	Oracle
40	Large	Medium	Low	1754868805	26	Functional P
40	Large	Medium	Medium	1634089330	14	Raw P
40	Large	Medium	Medium	1634089330	43	Oracle
40	Large	Medium	Medium	1634089330	45	Functional P
40	Large	Medium	High	-314482382	18	Raw P
40	Large	Medium	High	-314482382	36	Oracle
40	Large	Medium	High	-314482382	32	Functional P
41	Large	Medium	Low	-2060430451	9	Raw P
41	Large	Medium	Low	-2060430451	27	Oracle
41	Large	Medium	Low	-2060430451	23	Functional P
41	Large	Medium	Medium	1099788569	13	Raw P
41	Large	Medium	Medium	1099788569	31	Oracle
41	Large	Medium	Medium	1099788569	28	Functional P
41	Large	Medium	High	-1908635354	13	Raw P
41	Large	Medium	High	-1908635354	47	Oracle
41	Large	Medium	High	-1908635354	43	Functional P
42	Large	Medium	Low	122535902	19	Raw P
42	Large	Medium	Low	122535902	29	Oracle
42	Large	Medium	Low	122535902	27	Functional P
42	Large	Medium	Medium	1743720341	20	Raw P
42	Large	Medium	Medium	1743720341	39	Oracle
42	Large	Medium	Medium	1743720341	37	Functional P
42	Large	Medium	High	1868140977	16	Raw P
42	Large	Medium	High	1868140977	40	Oracle
42	Large	Medium	High	1868140977	36	Functional P
43	Large	Medium	Low	1408829417	13	Raw P
43	Large	Medium	Low	1408829417	24	Oracle
43	Large	Medium	Low	1408829417	20	Functional P
43	Large	Medium	Medium	2031835623	24	Raw P
43	Large	Medium	Medium	2031835623	46	Oracle
43	Large	Medium	Medium	2031835623	40	Functional P
43	Large	Medium	High	1245738395	9	Raw P
43	Large	Medium	High	1245738395	41	Oracle
43	Large	Medium	High	1245738395	34	Functional P
44	Large	Medium	Low	880845234	12	Raw P
44	Large	Medium	Low	880845234	27	Oracle
44	Large	Medium	Low	880845234	21	Functional P
44	Large	Medium	Medium	383641954	12	Raw P
44	Large	Medium	Medium	383641954	28	Oracle
44	Large	Medium	Medium	383641954	27	Functional P
44	Large	Medium	High	451175093	18	Raw P
44	Large	Medium	High	451175093	49	Oracle
44	Large	Medium	High	451175093	49	Functional P
45	Large	Medium	Low	-431779229	8	Raw P
45	Large	Medium	Low	-431779229	22	Oracle
45	Large	Medium	Low	-431779229	18	Functional P
45	Large	Medium	Medium	-1187747285	26	Raw P
45	Large	Medium	Medium	-1187747285	42	Oracle
45	Large	Medium	Medium	-1187747285	42	Functional P
45	Large	Medium	High	-1688150423	19	Raw P
45	Large	Medium	High	-1688150423	55	Oracle
45	Large	Medium	High	-1688150423	51	Functional P
46	Large	Medium	Low	1542472612	21	Raw P
46	Large	Medium	Low	1542472612	34	Oracle
46	Large	Medium	Low	1542472612	31	Functional P
46	Large	Medium	Medium	-2119868835	18	Raw P
46	Large	Medium	Medium	-2119868835	39	Oracle
46	Large	Medium	Medium	-2119868835	33	Functional P
46	Large	Medium	High	1119418437	18	Raw P
46	Large	Medium	High	1119418437	47	Oracle
46	Large	Medium	High	1119418437	46	Functional P
47	Large	Medium	Low	-234461460	13	Raw P
47	Large	Medium	Low	-234461460	31	Oracle
47	Large	Medium	Low	-234461460	28	Functional P
47	Large	Medium	Medium	-2126446469	19	Raw P
47	Large	Medium	Medium	-2126446469	34	Oracle
47	Large	Medium	Medium	-2126446469	34	Functional P
47	Large	Medium	High	786410545	29	Raw P
47	Large	Medium	High	786410545	59	Oracle
47	Large	Medium	High	786410545	58	Functional P
48	Large	Medium	Low	1128185364	9	Raw P
48	Large	Medium	Low	1128185364	37	Oracle
48	Large	Medium	Low	1128185364	32	Functional P
48	Large	Medium	Medium	1344252445	16	Raw P
48	Large	Medium	Medium	1344252445	36	Oracle
48	Large	Medium	Medium	1344252445	35	Functional P
48	Large	Medium	High	-1577649574	16	Raw P
48	Large	Medium	High	-1577649574	52	Oracle
48	Large	Medium	High	-1577649574	51	Functional P
49	Large	Medium	Low	-1797986825	12	Raw P
49	Large	Medium	Low	-1797986825	20	Oracle
49	Large	Medium	Low	-1797986825	17	Functional P
49	Large	Medium	Medium	2096861472	10	Raw P
49	Large	Medium	Medium	2096861472	30	Oracle
49	Large	Medium	Medium	2096861472	29	Functional P
49	Large	Medium	High	-1687362664	21	Raw P
49	Large	Medium	High	-1687362664	46	Oracle
49	Large	Medium	High	-1687362664	46	Functional P
25	Moderate	Medium	Low	-202796924	8	Raw P
25	Moderate	Medium	Low	-202796924	13	Oracle
25	Moderate	Medium	Low	-202796924	12	Functional P
25	Moderate	Medium	Medium	976436987	7	Raw P
25	Moderate	Medium	Medium	976436987	13	Oracle
25	Moderate	Medium	Medium	976436987	12	Functional P
25	Moderate	Medium	High	607531097	6	Raw P
25	Moderate	Medium	High	607531097	16	Oracle
25	Moderate	Medium	High	607531097	13	Functional P
50	Large	Medium	Low	-2052834924	16	Raw P
50	Large	Medium	Low	-2052834924	48	Oracle
50	Large	Medium	Low	-2052834924	42	Functional P
50	Large	Medium	Medium	-964503312	11	Raw P
50	Large	Medium	Medium	-964503312	30	Oracle
50	Large	Medium	Medium	-964503312	27	Functional P
50	Large	Medium	High	-1529879833	24	Raw P
50	Large	Medium	High	-1529879833	46	Oracle
50	Large	Medium	High	-1529879833	44	Functional P
51	Large	Medium	Low	1295359798	13	Raw P
51	Large	Medium	Low	1295359798	33	Oracle
51	Large	Medium	Low	1295359798	27	Functional P
51	Large	Medium	Medium	-1146517635	12	Raw P
51	Large	Medium	Medium	-1146517635	21	Oracle
51	Large	Medium	Medium	-1146517635	20	Functional P
51	Large	Medium	High	-1610253818	11	Raw P
51	Large	Medium	High	-1610253818	48	Oracle
51	Large	Medium	High	-1610253818	45	Functional P
52	Large	Medium	Low	1357503412	12	Raw P
52	Large	Medium	Low	1357503412	26	Oracle
52	Large	Medium	Low	1357503412	22	Functional P
52	Large	Medium	Medium	1278452553	22	Raw P
52	Large	Medium	Medium	1278452553	38	Oracle
52	Large	Medium	Medium	1278452553	37	Functional P
52	Large	Medium	High	820395254	20	Raw P
52	Large	Medium	High	820395254	47	Oracle
52	Large	Medium	High	820395254	43	Functional P
53	Large	Medium	Low	-99773573	12	Raw P
53	Large	Medium	Low	-99773573	27	Oracle
53	Large	Medium	Low	-99773573	26	Functional P
53	Large	Medium	Medium	-604746863	17	Raw P
53	Large	Medium	Medium	-604746863	32	Oracle
53	Large	Medium	Medium	-604746863	32	Functional P
53	Large	Medium	High	252623872	19	Raw P
53	Large	Medium	High	252623872	59	Oracle
53	Large	Medium	High	252623872	54	Functional P
54	Large	Medium	Low	-1107949431	16	Raw P
54	Large	Medium	Low	-1107949431	26	Oracle
54	Large	Medium	Low	-1107949431	23	Functional P
54	Large	Medium	Medium	1589259006	12	Raw P
54	Large	Medium	Medium	1589259006	35	Oracle
54	Large	Medium	Medium	1589259006	34	Functional P
54	Large	Medium	High	641321455	22	Raw P
54	Large	Medium	High	641321455	35	Oracle
54	Large	Medium	High	641321455	34	Functional P
55	Large	Medium	Low	1265834616	12	Raw P
55	Large	Medium	Low	1265834616	26	Oracle
55	Large	Medium	Low	1265834616	22	Functional P
55	Large	Medium	Medium	981666619	11	Raw P
55	Large	Medium	Medium	981666619	38	Oracle
55	Large	Medium	Medium	981666619	37	Functional P
55	Large	Medium	High	-1967028613	17	Raw P
55	Large	Medium	High	-1967028613	47	Oracle
55	Large	Medium	High	-1967028613	44	Functional P
56	Large	Medium	Low	-1714858595	10	Raw P
56	Large	Medium	Low	-1714858595	18	Oracle
56	Large	Medium	Low	-1714858595	14	Functional P
56	Large	Medium	Medium	-1136385267	17	Raw P
56	Large	Medium	Medium	-1136385267	45	Oracle
56	Large	Medium	Medium	-1136385267	40	Functional P
56	Large	Medium	High	-2056125826	18	Raw P
56	Large	Medium	High	-2056125826	55	Oracle
56	Large	Medium	High	-2056125826	53	Functional P
57	Large	Medium	Low	1045543119	15	Raw P
57	Large	Medium	Low	1045543119	23	Oracle
57	Large	Medium	Low	1045543119	22	Functional P
57	Large	Medium	Medium	-1851694704	16	Raw P
57	Large	Medium	Medium	-1851694704	32	Oracle
57	Large	Medium	Medium	-1851694704	29	Functional P
57	Large	Medium	High	-795310778	9	Raw P
57	Large	Medium	High	-795310778	43	Oracle
57	Large	Medium	High	-795310778	44	Functional P
58	Large	Medium	Low	81691700	11	Raw P
58	Large	Medium	Low	81691700	21	Oracle
58	Large	Medium	Low	81691700	21	Functional P
58	Large	Medium	Medium	441222495	12	Raw P
58	Large	Medium	Medium	441222495	37	Oracle
58	Large	Medium	Medium	441222495	32	Functional P
58	Large	Medium	High	1517054763	18	Raw P
58	Large	Medium	High	1517054763	41	Oracle
58	Large	Medium	High	1517054763	41	Functional P
59	Large	Medium	Low	2031356942	11	Raw P
59	Large	Medium	Low	2031356942	30	Oracle
59	Large	Medium	Low	2031356942	26	Functional P
59	Large	Medium	Medium	612998584	13	Raw P
59	Large	Medium	Medium	612998584	34	Oracle
59	Large	Medium	Medium	612998584	30	Functional P
59	Large	Medium	High	1158177085	21	Raw P
59	Large	Medium	High	1158177085	49	Oracle
59	Large	Medium	High	1158177085	46	Functional P
26	Moderate	Medium	Low	979314106	8	Raw P
26	Moderate	Medium	Low	979314106	12	Oracle
26	Moderate	Medium	Low	979314106	12	Functional P
26	Moderate	Medium	Medium	1067791379	11	Raw P
26	Moderate	Medium	Medium	1067791379	20	Oracle
26	Moderate	Medium	Medium	1067791379	21	Functional P
26	Moderate	Medium	High	-633827188	14	Raw P
26	Moderate	Medium	High	-633827188	21	Oracle
26	Moderate	Medium	High	-633827188	22	Functional P
60	Large	Medium	Low	1420180930	11	Raw P
60	Large	Medium	Low	1420180930	26	Oracle
60	Large	Medium	Low	1420180930	22	Functional P
60	Large	Medium	Medium	1044790054	21	Raw P
60	Large	Medium	Medium	1044790054	35	Oracle
60	Large	Medium	Medium	1044790054	35	Functional P
60	Large	Medium	High	-1234357776	11	Raw P
60	Large	Medium	High	-1234357776	36	Oracle
60	Large	Medium	High	-1234357776	31	Functional P
61	Large	Medium	Low	1188147703	19	Raw P
61	Large	Medium	Low	1188147703	34	Oracle
61	Large	Medium	Low	1188147703	31	Functional P
61	Large	Medium	Medium	2055974070	14	Raw P
61	Large	Medium	Medium	2055974070	35	Oracle
61	Large	Medium	Medium	2055974070	35	Functional P
61	Large	Medium	High	-2059964466	21	Raw P
61	Large	Medium	High	-2059964466	52	Oracle
61	Large	Medium	High	-2059964466	47	Functional P
62	Large	Medium	Low	-770291459	17	Raw P
62	Large	Medium	Low	-770291459	36	Oracle
62	Large	Medium	Low	-770291459	34	Functional P
62	Large	Medium	Medium	-326965844	9	Raw P
62	Large	Medium	Medium	-326965844	23	Oracle
62	Large	Medium	Medium	-326965844	19	Functional P
62	Large	Medium	High	-314915739	22	Raw P
62	Large	Medium	High	-314915739	44	Oracle
62	Large	Medium	High	-314915739	40	Functional P
63	Large	Medium	Low	1188636472	12	Raw P
63	Large	Medium	Low	1188636472	36	Oracle
63	Large	Medium	Low	1188636472	32	Functional P
63	Large	Medium	Medium	-1161016954	10	Raw P
63	Large	Medium	Medium	-1161016954	35	Oracle
63	Large	Medium	Medium	-1161016954	32	Functional P
63	Large	Medium	High	719413452	19	Raw P
63	Large	Medium	High	719413452	50	Oracle
63	Large	Medium	High	719413452	49	Functional P
64	Large	Medium	Low	-1489234271	17	Raw P
64	Large	Medium	Low	-1489234271	33	Oracle
64	Large	Medium	Low	-1489234271	28	Functional P
64	Large	Medium	Medium	-798425780	16	Raw P
64	Large	Medium	Medium	-798425780	32	Oracle
64	Large	Medium	Medium	-798425780	31	Functional P
64	Large	Medium	High	-798458551	20	Raw P
64	Large	Medium	High	-798458551	45	Oracle
64	Large	Medium	High	-798458551	44	Functional P
65	Large	Medium	Low	990752991	4	Raw P
65	Large	Medium	Low	990752991	18	Oracle
65	Large	Medium	Low	990752991	15	Functional P
65	Large	Medium	Medium	-1578658462	18	Raw P
65	Large	Medium	Medium	-1578658462	39	Oracle
65	Large	Medium	Medium	-1578658462	40	Functional P
65	Large	Medium	High	1123542612	9	Raw P
65	Large	Medium	High	1123542612	35	Oracle
65	Large	Medium	High	1123542612	32	Functional P
66	Large	Medium	Low	-1384675017	6	Raw P
66	Large	Medium	Low	-1384675017	23	Oracle
66	Large	Medium	Low	-1384675017	20	Functional P
66	Large	Medium	Medium	-1924739062	17	Raw P
66	Large	Medium	Medium	-1924739062	38	Oracle
66	Large	Medium	Medium	-1924739062	36	Functional P
66	Large	Medium	High	537020998	18	Raw P
66	Large	Medium	High	537020998	53	Oracle
66	Large	Medium	High	537020998	54	Functional P
67	Large	Medium	Low	-859402178	13	Raw P
67	Large	Medium	Low	-859402178	28	Oracle
67	Large	Medium	Low	-859402178	28	Functional P
67	Large	Medium	Medium	783866561	14	Raw P
67	Large	Medium	Medium	783866561	25	Oracle
67	Large	Medium	Medium	783866561	23	Functional P
67	Large	Medium	High	1990061349	30	Raw P
67	Large	Medium	High	1990061349	44	Oracle
67	Large	Medium	High	1990061349	44	Functional P
68	Large	Medium	Low	117481784	16	Raw P
68	Large	Medium	Low	117481784	23	Oracle
68	Large	Medium	Low	117481784	20	Functional P
68	Large	Medium	Medium	2147396698	11	Raw P
68	Large	Medium	Medium	2147396698	27	Oracle
68	Large	Medium	Medium	2147396698	25	Functional P
68	Large	Medium	High	628523689	12	Raw P
68	Large	Medium	High	628523689	41	Oracle
68	Large	Medium	High	628523689	36	Functional P
69	Large	Medium	Low	1933107223	9	Raw P
69	Large	Medium	Low	1933107223	26	Oracle
69	Large	Medium	Low	1933107223	21	Functional P
69	Large	Medium	Medium	887728267	15	Raw P
69	Large	Medium	Medium	887728267	32	Oracle
69	Large	Medium	Medium	887728267	28	Functional P
69	Large	Medium	High	48016048	15	Raw P
69	Large	Medium	High	48016048	41	Oracle
69	Large	Medium	High	48016048	39	Functional P
27	Moderate	Medium	Low	-1777099943	8	Raw P
27	Moderate	Medium	Low	-1777099943	14	Oracle
27	Moderate	Medium	Low	-1777099943	12	Functional P
27	Moderate	Medium	Medium	-1015638677	5	Raw P
27	Moderate	Medium	Medium	-1015638677	15	Oracle
27	Moderate	Medium	Medium	-1015638677	13	Functional P
27	Moderate	Medium	High	-672807221	8	Raw P
27	Moderate	Medium	High	-672807221	14	Oracle
27	Moderate	Medium	High	-672807221	12	Functional P
70	Large	Medium	Low	-198451506	15	Raw P
70	Large	Medium	Low	-198451506	30	Oracle
70	Large	Medium	Low	-198451506	29	Functional P
70	Large	Medium	Medium	1996635801	17	Raw P
70	Large	Medium	Medium	1996635801	32	Oracle
70	Large	Medium	Medium	1996635801	29	Functional P
70	Large	Medium	High	1924338829	20	Raw P
70	Large	Medium	High	1924338829	56	Oracle
70	Large	Medium	High	1924338829	53	Functional P
71	Large	Medium	Low	2071410589	16	Raw P
71	Large	Medium	Low	2071410589	23	Oracle
71	Large	Medium	Low	2071410589	23	Functional P
71	Large	Medium	Medium	703326576	12	Raw P
71	Large	Medium	Medium	703326576	37	Oracle
71	Large	Medium	Medium	703326576	33	Functional P
71	Large	Medium	High	-1833278971	20	Raw P
71	Large	Medium	High	-1833278971	46	Oracle
71	Large	Medium	High	-1833278971	45	Functional P
72	Large	Medium	Low	-547068692	8	Raw P
72	Large	Medium	Low	-547068692	21	Oracle
72	Large	Medium	Low	-547068692	19	Functional P
72	Large	Medium	Medium	1485353613	16	Raw P
72	Large	Medium	Medium	1485353613	32	Oracle
72	Large	Medium	Medium	1485353613	31	Functional P
72	Large	Medium	High	-1408230108	15	Raw P
72	Large	Medium	High	-1408230108	45	Oracle
72	Large	Medium	High	-1408230108	42	Functional P
73	Large	Medium	Low	-1121749224	9	Raw P
73	Large	Medium	Low	-1121749224	24	Oracle
73	Large	Medium	Low	-1121749224	21	Functional P
73	Large	Medium	Medium	1921436846	17	Raw P
73	Large	Medium	Medium	1921436846	30	Oracle
73	Large	Medium	Medium	1921436846	29	Functional P
73	Large	Medium	High	744383726	16	Raw P
73	Large	Medium	High	744383726	42	Oracle
73	Large	Medium	High	744383726	39	Functional P
74	Large	Medium	Low	1184607789	9	Raw P
74	Large	Medium	Low	1184607789	27	Oracle
74	Large	Medium	Low	1184607789	22	Functional P
74	Large	Medium	Medium	-1255395599	18	Raw P
74	Large	Medium	Medium	-1255395599	37	Oracle
74	Large	Medium	Medium	-1255395599	37	Functional P
74	Large	Medium	High	-1403742023	17	Raw P
74	Large	Medium	High	-1403742023	43	Oracle
74	Large	Medium	High	-1403742023	39	Functional P
75	Large	Medium	Low	-1997430118	13	Raw P
75	Large	Medium	Low	-1997430118	28	Oracle
75	Large	Medium	Low	-1997430118	27	Functional P
75	Large	Medium	Medium	261477341	15	Raw P
75	Large	Medium	Medium	261477341	38	Oracle
75	Large	Medium	Medium	261477341	35	Functional P
75	Large	Medium	High	397608309	27	Raw P
75	Large	Medium	High	397608309	65	Oracle
75	Large	Medium	High	397608309	62	Functional P
76	Large	Medium	Low	747243836	15	Raw P
76	Large	Medium	Low	747243836	29	Oracle
76	Large	Medium	Low	747243836	27	Functional P
76	Large	Medium	Medium	282942655	15	Raw P
76	Large	Medium	Medium	282942655	33	Oracle
76	Large	Medium	Medium	282942655	32	Functional P
76	Large	Medium	High	763298804	18	Raw P
76	Large	Medium	High	763298804	35	Oracle
76	Large	Medium	High	763298804	32	Functional P
77	Large	Medium	Low	-1958690379	14	Raw P
77	Large	Medium	Low	-1958690379	31	Oracle
77	Large	Medium	Low	-1958690379	28	Functional P
77	Large	Medium	Medium	266275608	14	Raw P
77	Large	Medium	Medium	266275608	39	Oracle
77	Large	Medium	Medium	266275608	38	Functional P
77	Large	Medium	High	-1807926021	21	Raw P
77	Large	Medium	High	-1807926021	54	Oracle
77	Large	Medium	High	-1807926021	51	Functional P
78	Large	Medium	Low	1424453574	14	Raw P
78	Large	Medium	Low	1424453574	23	Oracle
78	Large	Medium	Low	1424453574	21	Functional P
78	Large	Medium	Medium	1714390892	15	Raw P
78	Large	Medium	Medium	1714390892	34	Oracle
78	Large	Medium	Medium	1714390892	32	Functional P
78	Large	Medium	High	1216743369	20	Raw P
78	Large	Medium	High	1216743369	47	Oracle
78	Large	Medium	High	1216743369	47	Functional P
79	Large	Medium	Low	-845841928	13	Raw P
79	Large	Medium	Low	-845841928	23	Oracle
79	Large	Medium	Low	-845841928	20	Functional P
79	Large	Medium	Medium	-1494035220	14	Raw P
79	Large	Medium	Medium	-1494035220	38	Oracle
79	Large	Medium	Medium	-1494035220	36	Functional P
79	Large	Medium	High	-1308646027	21	Raw P
79	Large	Medium	High	-1308646027	45	Oracle
79	Large	Medium	High	-1308646027	44	Functional P
28	Moderate	Medium	Low	-997552389	4	Raw P
28	Moderate	Medium	Low	-997552389	9	Oracle
28	Moderate	Medium	Low	-997552389	8	Functional P
28	Moderate	Medium	Medium	-341691447	12	Raw P
28	Moderate	Medium	Medium	-341691447	18	Oracle
28	Moderate	Medium	Medium	-341691447	20	Functional P
28	Moderate	Medium	High	-859428024	8	Raw P
28	Moderate	Medium	High	-859428024	15	Oracle
28	Moderate	Medium	High	-859428024	13	Functional P
80	Large	Medium	Low	1785880031	8	Raw P
80	Large	Medium	Low	1785880031	22	Oracle
80	Large	Medium	Low	1785880031	18	Functional P
80	Large	Medium	Medium	-804194563	15	Raw P
80	Large	Medium	Medium	-804194563	24	Oracle
80	Large	Medium	Medium	-804194563	20	Functional P
80	Large	Medium	High	-1180750088	23	Raw P
80	Large	Medium	High	-1180750088	45	Oracle
80	Large	Medium	High	-1180750088	42	Functional P
81	Large	Medium	Low	1870515026	9	Raw P
81	Large	Medium	Low	1870515026	20	Oracle
81	Large	Medium	Low	1870515026	17	Functional P
81	Large	Medium	Medium	-977121724	22	Raw P
81	Large	Medium	Medium	-977121724	42	Oracle
81	Large	Medium	Medium	-977121724	39	Functional P
81	Large	Medium	High	2102839791	20	Raw P
81	Large	Medium	High	2102839791	45	Oracle
81	Large	Medium	High	2102839791	43	Functional P
82	Large	Medium	Low	-1468769675	7	Raw P
82	Large	Medium	Low	-1468769675	20	Oracle
82	Large	Medium	Low	-1468769675	16	Functional P
82	Large	Medium	Medium	-1016560560	19	Raw P
82	Large	Medium	Medium	-1016560560	38	Oracle
82	Large	Medium	Medium	-1016560560	31	Functional P
82	Large	Medium	High	1259662748	18	Raw P
82	Large	Medium	High	1259662748	56	Oracle
82	Large	Medium	High	1259662748	53	Functional P
83	Large	Medium	Low	58212264	12	Raw P
83	Large	Medium	Low	58212264	29	Oracle
83	Large	Medium	Low	58212264	25	Functional P
83	Large	Medium	Medium	304636166	13	Raw P
83	Large	Medium	Medium	304636166	30	Oracle
83	Large	Medium	Medium	304636166	29	Functional P
83	Large	Medium	High	389675075	21	Raw P
83	Large	Medium	High	389675075	52	Oracle
83	Large	Medium	High	389675075	50	Functional P
84	Large	Medium	Low	-223402178	12	Raw P
84	Large	Medium	Low	-223402178	29	Oracle
84	Large	Medium	Low	-223402178	26	Functional P
84	Large	Medium	Medium	1359167979	12	Raw P
84	Large	Medium	Medium	1359167979	29	Oracle
84	Large	Medium	Medium	1359167979	27	Functional P
84	Large	Medium	High	-509732997	19	Raw P
84	Large	Medium	High	-509732997	36	Oracle
84	Large	Medium	High	-509732997	34	Functional P
85	Large	Medium	Low	497387033	13	Raw P
85	Large	Medium	Low	497387033	23	Oracle
85	Large	Medium	Low	497387033	20	Functional P
85	Large	Medium	Medium	1504857523	14	Raw P
85	Large	Medium	Medium	1504857523	33	Oracle
85	Large	Medium	Medium	1504857523	29	Functional P
85	Large	Medium	High	-55413562	15	Raw P
85	Large	Medium	High	-55413562	42	Oracle
85	Large	Medium	High	-55413562	39	Functional P
86	Large	Medium	Low	-1561802136	8	Raw P
86	Large	Medium	Low	-1561802136	30	Oracle
86	Large	Medium	Low	-1561802136	26	Functional P
86	Large	Medium	Medium	58811758	18	Raw P
86	Large	Medium	Medium	58811758	38	Oracle
86	Large	Medium	Medium	58811758	37	Functional P
86	Large	Medium	High	-1022114086	23	Raw P
86	Large	Medium	High	-1022114086	40	Oracle
86	Large	Medium	High	-1022114086	39	Functional P
87	Large	Medium	Low	89315641	21	Raw P
87	Large	Medium	Low	89315641	33	Oracle
87	Large	Medium	Low	89315641	31	Functional P
87	Large	Medium	Medium	280858204	22	Raw P
87	Large	Medium	Medium	280858204	33	Oracle
87	Large	Medium	Medium	280858204	30	Functional P
87	Large	Medium	High	-1724495593	12	Raw P
87	Large	Medium	High	-1724495593	42	Oracle
87	Large	Medium	High	-1724495593	38	Functional P
88	Large	Medium	Low	-962629917	8	Raw P
88	Large	Medium	Low	-962629917	18	Oracle
88	Large	Medium	Low	-962629917	15	Functional P
88	Large	Medium	Medium	-1320485005	16	Raw P
88	Large	Medium	Medium	-1320485005	32	Oracle
88	Large	Medium	Medium	-1320485005	35	Functional P
88	Large	Medium	High	-334415111	16	Raw P
88	Large	Medium	High	-334415111	44	Oracle
88	Large	Medium	High	-334415111	45	Functional P
89	Large	Medium	Low	1173888421	11	Raw P
89	Large	Medium	Low	1173888421	25	Oracle
89	Large	Medium	Low	1173888421	22	Functional P
89	Large	Medium	Medium	-1663762359	18	Raw P
89	Large	Medium	Medium	-1663762359	36	Oracle
89	Large	Medium	Medium	-1663762359	32	Functional P
89	Large	Medium	High	-1110088548	11	Raw P
89	Large	Medium	High	-1110088548	47	Oracle
89	Large	Medium	High	-1110088548	44	Functional P
29	Moderate	Medium	Low	688024054	7	Raw P
29	Moderate	Medium	Low	688024054	7	Oracle
29	Moderate	Medium	Low	688024054	7	Functional P
29	Moderate	Medium	Medium	-898514074	4	Raw P
29	Moderate	Medium	Medium	-898514074	11	Oracle
29	Moderate	Medium	Medium	-898514074	10	Functional P
29	Moderate	Medium	High	-1776657154	9	Raw P
29	Moderate	Medium	High	-1776657154	20	Oracle
29	Moderate	Medium	High	-1776657154	20	Functional P
90	Large	Medium	Low	1785775581	15	Raw P
90	Large	Medium	Low	1785775581	32	Oracle
90	Large	Medium	Low	1785775581	33	Functional P
90	Large	Medium	Medium	-1587156636	11	Raw P
90	Large	Medium	Medium	-1587156636	35	Oracle
90	Large	Medium	Medium	-1587156636	33	Functional P
90	Large	Medium	High	598731596	14	Raw P
90	Large	Medium	High	598731596	39	Oracle
90	Large	Medium	High	598731596	35	Functional P
91	Large	Medium	Low	421757275	18	Raw P
91	Large	Medium	Low	421757275	32	Oracle
91	Large	Medium	Low	421757275	31	Functional P
91	Large	Medium	Medium	874889366	12	Raw P
91	Large	Medium	Medium	874889366	26	Oracle
91	Large	Medium	Medium	874889366	24	Functional P
91	Large	Medium	High	-1282215898	18	Raw P
91	Large	Medium	High	-1282215898	45	Oracle
91	Large	Medium	High	-1282215898	41	Functional P
92	Large	Medium	Low	-1819535641	12	Raw P
92	Large	Medium	Low	-1819535641	20	Oracle
92	Large	Medium	Low	-1819535641	20	Functional P
92	Large	Medium	Medium	-127938774	13	Raw P
92	Large	Medium	Medium	-127938774	28	Oracle
92	Large	Medium	Medium	-127938774	25	Functional P
92	Large	Medium	High	1427856773	16	Raw P
92	Large	Medium	High	1427856773	44	Oracle
92	Large	Medium	High	1427856773	43	Functional P
93	Large	Medium	Low	-1361847755	10	Raw P
93	Large	Medium	Low	-1361847755	27	Oracle
93	Large	Medium	Low	-1361847755	26	Functional P
93	Large	Medium	Medium	-548126245	18	Raw P
93	Large	Medium	Medium	-548126245	35	Oracle
93	Large	Medium	Medium	-548126245	33	Functional P
93	Large	Medium	High	344452263	15	Raw P
93	Large	Medium	High	344452263	36	Oracle
93	Large	Medium	High	344452263	35	Functional P
94	Large	Medium	Low	-1350982313	16	Raw P
94	Large	Medium	Low	-1350982313	34	Oracle
94	Large	Medium	Low	-1350982313	30	Functional P
94	Large	Medium	Medium	-1684227558	13	Raw P
94	Large	Medium	Medium	-1684227558	40	Oracle
94	Large	Medium	Medium	-1684227558	35	Functional P
94	Large	Medium	High	-710034584	23	Raw P
94	Large	Medium	High	-710034584	53	Oracle
94	Large	Medium	High	-710034584	50	Functional P
95	Large	Medium	Low	-1525246551	17	Raw P
95	Large	Medium	Low	-1525246551	28	Oracle
95	Large	Medium	Low	-1525246551	27	Functional P
95	Large	Medium	Medium	935217846	12	Raw P
95	Large	Medium	Medium	935217846	33	Oracle
95	Large	Medium	Medium	935217846	30	Functional P
95	Large	Medium	High	325912633	13	Raw P
95	Large	Medium	High	325912633	40	Oracle
95	Large	Medium	High	325912633	35	Functional P
96	Large	Medium	Low	-1874602776	20	Raw P
96	Large	Medium	Low	-1874602776	41	Oracle
96	Large	Medium	Low	-1874602776	38	Functional P
96	Large	Medium	Medium	1629994683	19	Raw P
96	Large	Medium	Medium	1629994683	30	Oracle
96	Large	Medium	Medium	1629994683	29	Functional P
96	Large	Medium	High	-951014675	19	Raw P
96	Large	Medium	High	-951014675	58	Oracle
96	Large	Medium	High	-951014675	54	Functional P
97	Large	Medium	Low	-89000319	15	Raw P
97	Large	Medium	Low	-89000319	30	Oracle
97	Large	Medium	Low	-89000319	26	Functional P
97	Large	Medium	Medium	1484347551	17	Raw P
97	Large	Medium	Medium	1484347551	31	Oracle
97	Large	Medium	Medium	1484347551	28	Functional P
97	Large	Medium	High	969740196	15	Raw P
97	Large	Medium	High	969740196	38	Oracle
97	Large	Medium	High	969740196	33	Functional P
98	Large	Medium	Low	1629185310	14	Raw P
98	Large	Medium	Low	1629185310	23	Oracle
98	Large	Medium	Low	1629185310	21	Functional P
98	Large	Medium	Medium	-1873577930	15	Raw P
98	Large	Medium	Medium	-1873577930	41	Oracle
98	Large	Medium	Medium	-1873577930	39	Functional P
98	Large	Medium	High	1887420991	10	Raw P
98	Large	Medium	High	1887420991	33	Oracle
98	Large	Medium	High	1887420991	32	Functional P
99	Large	Medium	Low	1119091372	11	Raw P
[truncated: 20,093 more rows]
