# Supplementary material for: Exploiting pleiotropy to enhance variant discovery with functional false discovery rates
Source: Nat Comput Sci. 2025 Aug 22;5(9):769–81. doi: 10.1038/s43588-025-00852-3 (PMC12457191; doi:10.1038/s43588-025-00852-3)
Supplement: Supplementary file 5 — Source data for Fig. 4. [file 43588_2025_852_MOESM5_ESM.zip]

Archive with 8 entries (8 files):
- data-figure4d.txt
- __MACOSX/._data-figure4d.txt
- data-figure4a.txt
- __MACOSX/._data-figure4a.txt
- data-figure4b.txt
- __MACOSX/._data-figure4b.txt
- data-figure4c.txt
- __MACOSX/._data-figure4c.txt
