# Supplementary material for: Exploiting pleiotropy to enhance variant discovery with functional false discovery rates
Source: Nat Comput Sci. 2025 Aug 22;5(9):769–81. doi: 10.1038/s43588-025-00852-3 (PMC12457191; doi:10.1038/s43588-025-00852-3)
Supplement: Supplementary file 5 — Source data for Fig. 4. [file 43588_2025_852_MOESM5_ESM.zip › data-figure4d.txt]

fpvalue	fqvalue
2.365022179967439e-11	1.3478356101463537e-5
2.13680252089396e-11	1.3114471059052168e-5
1.9160825232774682e-11	1.2739802858999016e-5
1.5172203342642017e-11	1.2105379210365966e-5
1.1423235438893063e-11	1.1392758328683518e-5
4.4650472158221846e-12	8.906269003758307e-6
2.983730151789914e-12	7.93538554972774e-6
1.5071115960930082e-12	6.012362532661922e-6
7.737999096914394e-12	1.0289805561106965e-5
6.062822608556077e-12	9.674635266122292e-6
1.586386080287186e-8	9.306785962379304e-4
3.026824629129976e-8	0.0013342537382238884
4.627766855735714e-8	0.0016859981760586732
4.7669648889538433e-8	0.0017132420399367998
1.1547767707178934e-8	7.74249300556027e-4
1.2021544508076274e-8	7.926923050288894e-4
1.2265192904355685e-8	8.02129144765104e-4
1.2757017196477849e-8	8.208375203939732e-4
1.400434656030878e-8	8.66169492349903e-4
8.712538111568996e-9	6.557957073497596e-4
1.8160671060014168e-8	0.001006234362216478
7.79122011534113e-9	6.154798571058665e-4
1.5320268616210146e-8	9.122026417574813e-4
1.1079130037581255e-8	7.555262220932694e-4
1.4260090404078042e-8	8.752027437028173e-4
1.3752865037439143e-8	8.57260780760727e-4
7.962201551729541e-9	6.22820270988563e-4
1.3501472698166556e-8	8.482173773768145e-4
1.1313126517268074e-8	7.649453001268874e-4
5.350175561294333e-14	4.2687210650198447e-7
6.473635483551056e-10	1.359234499056374e-4
9.247262732144233e-10	1.7158309026060568e-4
2.6684095283583536e-10	7.096773949007445e-5
3.0033438963418423e-10	7.729886442245315e-5
1.8108243937533925e-10	5.351090747437946e-5
7.790817043427318e-11	2.9600118855012293e-5
6.334782044593447e-11	2.527152356615712e-5
9.264340036154004e-11	3.35986285214281e-5
1.0848090041348648e-10	3.763181709542298e-5
1.245404318028961e-10	4.140271960806745e-5
1.4070018089868726e-10	4.49039340241035e-5
3.9138593548819224e-10	9.462829590783239e-5
1.4256884904707164e-9	2.230407472635173e-4
4.531066808645586e-9	4.518977954902475e-4
4.6771576805957905e-9	4.6070904271153175e-4
1.678932857193292e-9	2.4806718168498686e-4
5.573629548191446e-9	5.111502661643919e-4
1.3004149415128104e-8	8.300450840172937e-4
3.275134664508942e-9	3.7330247185340633e-4
5.727112045096383e-9	5.192574682947201e-4
4.48936836971316e-8	0.0016582928767059292
5.1181433077443735e-9	4.861417274393236e-4
5.420862592255138e-9	5.02920908813401e-4
7.624993885532998e-9	6.083720365233745e-4
4.6739740624058515e-8	0.0016950923393217506
6.6656135235451394e-9	5.65772741657724e-4
5.883085890035427e-9	5.274058300297981e-4
1.559010328370842e-8	9.213931259246686e-4
4.823334993216426e-9	4.6931379220033025e-4
6.981175396238007e-9	5.802124725298647e-4
6.195649100146664e-9	5.432192661793626e-4
6.508826436673748e-9	5.584052416713952e-4
8.321574354617912e-9	6.384132656871004e-4
6.039191701360609e-9	5.35384816108609e-4
7.299928899568187e-9	5.943226727859723e-4
6.352155325829878e-9	5.508876366074778e-4
1.5050539341634264e-8	9.028802773312282e-4
2.8428579900654604e-9	3.4366948670792993e-4
1.936661528910946e-8	0.0010440510972129287
2.7397193265168225e-9	3.3629658769308244e-4
2.637141270102669e-9	3.2876317451385496e-4
2.814263659694958e-8	0.0012830881026003355
2.337408671529113e-9	3.057275386177349e-4
1.861968239004233e-9	2.6528578872841204e-4
2.238960721846925e-9	2.9773162542688045e-4
1.3287678656834266e-11	1.1779757533771841e-5
3.363654761381012e-8	0.001412497075623535
2.0491166957735312e-9	2.8188271270730757e-4
2.143999067509228e-9	2.8993612113579635e-4
2.186824521773975e-8	0.0011184564562238275
2.2512245864131553e-8	0.0011368194103114646
4.9571715073077133e-11	2.0816613933832068e-5
3.01570861707856e-11	1.5038313640602733e-5
2.2189180935009583e-8	0.001127642311309194
2.2835507832985937e-8	0.0011458909616046155
7.02535977017915e-10	1.4372545970680592e-4
4.1152058271916264e-9	4.264131415650879e-4
2.3158810191566763e-8	0.0011548511326049493
2.4130939070261433e-8	0.0011811807557260661
3.987847536815947e-9	4.186534724414152e-4
2.544293462383494e-8	0.0012155714039169536
1.346722149781424e-9	2.1490065675938341e-4
3.5248492374823835e-8	0.001449668026804665
5.934521542202714e-10	1.2797163851454633e-4
1.2174755148769383e-9	2.0237121648941178e-4
5.402246291564793e-10	1.1972962527134264e-4
3.442789320910135e-10	8.584009959244611e-5
1.2800064164374e-9	2.0842308057144774e-4
1.478177017729909e-8	8.934746982120605e-4
1.6701358254524183e-8	9.586646993095648e-4
2.348211814697796e-8	0.001163700274494624
9.741039179891961e-9	7.001837951160117e-4
9.53222184332019e-9	6.914029050050161e-4
2.8491521379908588e-8	0.0012916139184201384
1.040153227730887e-9	1.844227744676538e-4
7.577308292187051e-10	1.5114184176034443e-4
1.1574157134142335e-9	1.9648131686693553e-4
1.0980665708471863e-9	1.9045859775875535e-4
2.643985745329809e-8	0.0012409089930951389
9.823030292684113e-10	1.781240457877459e-4
2.7113009863817294e-8	0.0012577056999064332
8.688161506249653e-10	1.650472676890115e-4
4.897904373533729e-10	1.1165341256683211e-4
8.132039399347378e-10	1.5825059856708012e-4
3.992712416337819e-8	0.0015539745905372286
3.4834373135606755e-8	0.001440059493386765
3.734561487695297e-8	0.0014973257103256163
3.692254972985115e-8	0.0014878400255363886
3.650166904765493e-8	0.001478346511937885
3.7768830682108854e-8	0.0015067225485109303
3.819458347175607e-8	0.0015161265909266351
4.535432835244111e-8	0.001667587956856536
4.814051899791047e-8	0.0017224064731317223
4.957866697572605e-8	0.0017503147415176522
4.909485863141611e-8	0.0017409377386935429
4.7203920253439767e-8	0.001704180290780375
1.6984916051412808e-8	9.67977166698528e-4
9.95089132848907e-9	7.088816015574736e-4
1.0619779392853377e-8	7.367962363555684e-4
1.3251724482457513e-8	8.39134538196565e-4
9.324281642812018e-9	6.825251028458095e-4
9.11798510144564e-9	6.736043246370614e-4
1.0393788216671354e-8	7.27442643106403e-4
3.442349329279672e-8	0.0014304854858174568
1.6419099211532266e-8	9.492923578326821e-4
1.845954888529232e-8	0.0010157406312430804
3.949125371454073e-8	0.0015445447581533306
2.0287071400743438e-8	0.001071944139855362
1.769800254831717e-9	2.5673868224683624e-4
2.5358704166833028e-9	3.211561565208835e-4
3.9055865258533026e-8	0.001535040965130235
4.389735771520402e-9	4.4334420131347265e-4
1.9545593589706754e-9	2.735922257714292e-4
3.3884480311632826e-9	3.807783297039137e-4
3.6217332663697387e-9	3.958433433418704e-4
3.0548011810711515e-9	3.5842952863915595e-4
3.504979150266251e-9	3.8840309900392664e-4
4.24990119846347e-9	4.3472435821040626e-4
2.7796920994043342e-8	0.0012746096095735523
2.954776066739429e-8	0.0013170470370452013
1.7568107246082606e-8	9.87111868280001e-4
1.727639260418089e-8	9.776056347597368e-4
1.2510314156152818e-8	8.115080798519339e-4
1.9062455884743458e-8	0.0010346447558738626
1.0169405343350119e-8	7.180370579002818e-4
3.248306411013524e-8	0.0013859422258009706
3.136813568275881e-8	0.0013601932922507765
3.1739241127276366e-8	0.0013688458836593068
3.21108322538358e-8	0.001377426270267559
2.0598288491114824e-8	0.0010812280213250874
3.063383654013869e-8	0.0013429497003952951
3.100036730674015e-8	0.0013515916305634247
2.5772333799624365e-8	0.0012239796856151276
2.745233252808622e-8	0.0012660850821652257
2.091108077051373e-8	0.0010904726879486463
2.3806327081782014e-8	0.0011724845418220212
8.51599097642787e-9	6.471063141782756e-4
2.154750285898479e-8	0.0011091620271443652
4.2155906690081064e-8	0.0016016546679400257
4.3518424477588896e-8	0.0016301339956150264
4.080326636338231e-8	0.0015727305716489181
4.306341701877911e-8	0.0016206990238142086
4.260939999044998e-8	0.0016112120726795153
2.6104604192874276e-8	0.001232424014018549
1.0847106101659409e-8	7.460804207164759e-4
4.581584402240871e-8	0.0016768296396038245
3.86224055164901e-8	0.001525519256064129
3.608248999393961e-8	0.0014688253946719815
3.286095597745851e-8	0.0013946077950055167
4.443394662729166e-8	0.0016489450112158021
4.23434349669081e-11	1.8769094660513473e-5
2.641197833208487e-11	1.404880606045541e-5
4.403718339374658e-10	1.033404529513897e-4
1.7135844523963504e-11	1.2429182700867499e-5
9.571430248976237e-12	1.0909592847691403e-5
1.6081787932630002e-10	4.935040565472001e-5
8.913754690253095e-9	6.646708677891481e-4
4.861452215393583e-8	0.0017316006770554276
8.135409353854497e-9	6.301906128198464e-4
7.46196328820061e-9	6.01378167569618e-4
6.8224656320425584e-9	5.729905972779234e-4
7.140408330298005e-9	5.873284760488672e-4
2.334147523939583e-10	6.421848372659514e-5
1.5909683335152545e-9	2.3950545530774454e-4
2.9903590070262226e-8	0.0013255025558426626
4.036337269654774e-8	0.0015633275148632562
1.8760717933364683e-8	0.0010252418889037421
3.5134902307912676e-11	1.6489958889687376e-5
5.269361102868637e-9	4.946167044935989e-4
2.511381611063212e-8	0.0012070753074407698
2.4358582747893007e-9	3.1346573192066055e-4
2.919211890482711e-8	0.0013085049231905902
1.5068466288060544e-9	2.3120405735528425e-4
3.402951964708286e-8	0.0014215174505870492
1.1784634010878568e-8	7.835461794580906e-4
3.163759125812303e-9	3.6583399874307097e-4
4.125275389801142e-8	0.0015824112248664136
1.4519490022404202e-8	8.843207405908993e-4
2.677635184810351e-8	0.0012493526425003756
1.6139534176789035e-8	9.399400884892176e-4
1.967221447791254e-8	0.0010534082765529485
1.997793468361837e-8	0.001062647130516729
1.786313522583447e-8	9.966700145000395e-4
2.4785500569441203e-8	0.0011985150560830968
2.4457427232767436e-8	0.001189862194748732
2.884082713173675e-8	0.0013000623734160893
3.566467479910257e-8	0.001459262428823354
4.1703201724100495e-8	0.0015920358997529947
3.3248341426567116e-8	0.0014035824376778337
3.739138467733272e-9	4.03152699797085e-4
3.862416932521766e-9	4.1089195006418973e-4
2.0139909967073046e-10	5.738907666213993e-5
4.970702583170845e-9	4.778256177672199e-4
2.1227066383933625e-8	0.0010997627388617032
4.397486332584589e-8	0.0016395341572311801
2.9464982649434797e-9	3.5088203327862704e-4
