# Supplementary material for: Exploiting pleiotropy to enhance variant discovery with functional false discovery rates
Source: Nat Comput Sci. 2025 Aug 22;5(9):769–81. doi: 10.1038/s43588-025-00852-3 (PMC12457191; doi:10.1038/s43588-025-00852-3)
Supplement: Supplementary file 5 — Source data for Fig. 4. [file 43588_2025_852_MOESM5_ESM.zip › data-figure4a.txt]

z	pi0
0.6408441105773484	0.9896070250583855
0.3935136054583634	0.9867767676164705
0.38221966139765623	0.9866259893497602
0.3859360702511947	0.986675671063159
0.387214001430336	0.9866928020345307
0.3456243150780626	0.9861106751881408
0.45894006999397335	0.9876082376110843
0.6139947435577834	0.9893332200156935
0.6263596703320705	0.9894596911083253
0.3263695662757952	0.9858246572153966
0.7333898536925597	0.9905426504046111
0.29295373420568943	0.9852972394373993
0.3611352001890845	0.9863336256975813
0.32647072210005834	0.985826116714215
0.20466361295658464	0.9836524526999816
0.2240850431291096	0.9840512353300416
0.37577228933201406	0.9865373115785002
0.3466708934914586	0.9861255433634881
0.3503740020013967	0.9861801692419636
0.25375688948646885	0.9846136772486532
0.06863819246134084	0.979445626837329
0.0575962228000347	0.9788070622635943
0.06935275037073182	0.9794820978161262
0.040167037673040216	0.9774478482659821
0.10200301954406178	0.980875402621546
0.0447701767737686	0.9778739216025245
0.03938060909960701	0.9773622545615224
0.04003696275305887	0.9774337696534707
0.045615053646142774	0.9779452884025183
0.0457533040066858	0.9779567145364305
0.04041742579292927	0.9774731749256599
0.03969627872248858	0.9773967768247965
0.04460203114550002	0.9778597583338294
0.03944174187156822	0.9773690342161683
0.041881195717972684	0.9776157347128528
0.043871732462490286	0.977796111587866
0.04155881491254048	0.9775847004046321
0.03813916234924091	0.9772271298602054
0.039968264648040576	0.9774264100657846
0.042992811591359266	0.9777189262441945
0.047554097317271886	0.9781009023481437
0.04079239786525825	0.9775095384928452
0.04298854083882705	0.9777185711795908
0.038212253228292345	0.9772353312190915
0.046342301791629494	0.978004562931102
0.04199601795033896	0.9776265009176658
0.04873672970419426	0.9781925702729768
0.041442040336159475	0.9775728539608979
0.06396696536309877	0.9791940878974704
0.038720106715123846	0.977291534252441
0.040170698318067834	0.9774482366102453
0.04747746781469376	0.9780945104057001
0.056864459859013915	0.9787603878258363
0.06565745123685264	0.9792885678534573
0.06393731413837507	0.9791924450110501
0.17849122122412703	0.9830694315950625
0.17651642525322817	0.9830230210456484
0.17107512046267626	0.9828927537323218
0.15232444248071175	0.9824178288747957
0.7562503378470307	0.990784689632982
0.9175870443427354	0.992852563353574
0.7475683860350297	0.9906919749263505
0.7514991866656856	0.9907335970870017
0.5178569314984717	0.9882967529707363
0.49004017801960814	0.9879769505786811
0.6785310612441776	0.989982543408532
0.639013055934534	0.9895882233563735
0.5384891810246316	0.9885285876754087
0.5704518590402741	0.988876114650145
0.643815090081763	0.9896367002758629
0.6487407320094245	0.9896856821144262
0.6693213664406951	0.989890096036494
0.5624567662569551	0.9887898362081342
0.5677845910516508	0.9888472109777032
0.4961835945264571	0.9880485027288336
0.5110621642197085	0.9882193223924389
0.48611608857150285	0.9879310443086886
0.5256389747411833	0.9883849643693231
0.4728244084977237	0.9877743263104812
0.4833020287172722	0.9878979071641192
0.3344664249908819	0.9859460183446314
6.059587735716559e-4	0.59080035421861965
6.044945155606089e-4	0.5901023301193918
6.036403650541648e-4	0.5893784502189904
6.030302575495618e-4	0.5892309622876033
6.043724940596883e-4	0.5900368100328666
0.6703624538865496	0.9899005118463039
0.886172852973731	0.9923575406633737
0.9001582252802437	0.9925684053315785
0.5763730743939467	0.988939459541026
0.5531435972206918	0.988689023952923
0.523568025827559	0.988361379355797
0.4484063198840015	0.9874798669652768
0.7656793052876675	0.9908861896322791
0.89190176244195285	0.9924414890693445
0.47420740018915775	0.9877907935679338
6.944243617390846e-4	0.648793151889674
6.673355885347134e-4	0.6320441260762066
6.806359321350578e-4	0.6413726203087142
6.677016530374752e-4	0.632248631541523
6.536691804316071e-4	0.6220302246134493
7.007694797869553e-4	0.6532235320443597
6.685558035439193e-4	0.6327715567476121
6.465919333782128e-4	0.6164467063974195
6.216995471904122e-4	0.6025164547747386
5.880216129363291e-4	0.579972129071161
7.349355000447208e-4	0.674317711287732
8.772125701181303e-4	0.7348105186919404
0.0010362065858176607	0.7813222894099157
0.001491590827253307	0.8200983022652721
0.001128332819012707	0.7973854747722975
0.0014075180131190197	0.8176066489347361
0.0017069587763781505	0.8318499456801373
0.002437867566892492	0.8712922808143528
9.911806519779624e-4	0.7731032324273642
0.0025728233469106657	0.8771164482280471
0.0025945431740745308	0.8778477702698627
0.0015946989955312066	0.823980362902803
0.055103567579228865	0.9786445755090725
0.3490115099221173	0.9861603703470212
0.27472286781764665	0.9849880103617049
0.30788953198287256	0.985538574226969
0.30627897019222167	0.985513239842146
0.2926827244521448	0.9852928658609675
0.39984334879711814	0.9868610035627561
0.8926679354462332	0.9924530063300059
0.7614731021294339	0.9908408598970785
0.17408087609485318	0.9829648081342376
0.24452974560835466	0.9844439298112753
0.15024568419102857	0.9823626141390256
0.19578301014108493	0.9834610169978039
0.15060296314572405	0.9823720169926254
0.008312348685712515	0.9539885595029215
0.008198990711357285	0.9535903666260943
0.01003480419270758	0.9587109008851451
0.007970322418632098	0.9526629963111853
0.008878528449984057	0.9557778778257046
0.008234620989626098	0.953707448391041
0.014885890983306605	0.9664247111853418
0.008015348352471795	0.9528389712155756
0.008904885094182906	0.9558631187604333
0.007854768057260297	0.9521587748092627
0.008687564801043332	0.955186026108317
0.008237793548650034	0.9537208784368302
0.008113697682213792	0.9532505280973431
0.008336997028898474	0.9540709734745285
0.008306735696670167	0.9539751460641599
0.008382755091743696	0.9542252276523279
0.00946935655744156	0.9574072314106262
0.008640586523188906	0.9550372339460313
0.009566851736677113	0.9576484707175686
0.007569237745106114	0.9507576726852338
0.0074392848466256845	0.9500249609790378
0.007420005449480231	0.9499085729841671
0.006980850067667023	0.9470273720169198
0.009713521580783663	0.95800377792502
0.010708484899290164	0.9601574260186867
0.00946728219192591	0.9574031595898904
0.010657723954907198	0.9600583894416211
0.008149327960482605	0.9534006586681085
0.010810250831057938	0.9603718934466691
0.008995425047865985	0.9561150069347535
0.008510755646209397	0.9546380033305503
0.008694153962093044	0.9552055660409291
0.006533641266793056	0.9436641836262685
0.021269323782466414	0.9717148881242615
0.009830296157164669	0.9582713362679245
0.01153518056802717	0.961725504511335
0.011115670647862176	0.9609489254993641
0.010407579878019987	0.9595349871202282
0.008286114063014587	0.953898371946221
0.008132244950353721	0.9533288801244107
0.004233413952938992	0.9158924097717268
0.00421047391076592	0.9154889945814264
0.00427026444621701	0.916459262278612
0.004210839975268682	0.9155031540876628
0.004117371505563509	0.9138027035951021
0.0042620890056553305	0.9163200118774191
0.004119689914081	0.9138640577307268
0.004153489869836004	0.9144072319027609
0.004245738124531971	0.9160829152189502
0.004260868790646124	0.916309917960976
0.004135430687699757	0.9141254514567965
0.004255255801603778	0.9162281706679597
0.0043199271970916905	0.9172495108363368
0.004279660101787896	0.9165971668045727
0.004414127795802387	0.9187544606441074
0.004125302903123348	0.9139535912728035
0.00427441317724831	0.9165058645522006
0.004273803069743707	0.9165003642930769
0.0040669766256833054	0.9129967870616527
0.0041608111598912395	0.9144997563387749
0.00420839954525027	0.9154427463066812
0.8185856316998193	0.9914790405977479
0.6010466760305967	0.9891993210318739
0.6084269024707768	0.9892761800400812
0.509851954973578	0.9882055987738636
0.9003782300464036	0.9925718621655862
0.7232597507076332	0.9904366041649508
0.7653034790648321	0.9908821736170565
0.7114733278692105	0.9903155005414732
0.7980769899540918	0.9912429770362408
0.8001201179655062	0.9912663935728183
0.34453698148335926	0.9860951910528988
0.6541875277675178	0.9897394369355919
0.646229041434475	0.9896608513704027
0.6902962523414401	0.990100238162182
0.7389883221762974	0.9906016955910535
0.7370868611274518	0.9905815977832645
0.783813774689983	0.9910842628040899
0.6735943153599323	0.989932821982211
0.10065541408789477	0.980827190383477
0.16419811069229265	0.9827235630231808
0.3243890352943531	0.9857945173778782
0.3509509196577492	0.9861886879956265
0.3450388559166456	0.9861024176191179
0.29611982609007603	0.9853497060297587
0.6327714121194439	0.9895251214524178
0.6559425630152587	0.9897568797150373
0.6475354036233308	0.9896737214513703
0.656389161708628	0.9897613068624113
0.6560427426675145	0.9897579178244069
0.6537273846875462	0.9897347876847983
0.6629769805218299	0.9898268546070451
0.6307720898268601	0.9895046090036798
0.625383132260203	0.9894498014491275
0.6403594411756918	0.9896020467895256
0.63267147651019	0.9895241100674216
0.6691162482976475	0.9898880302986484
0.5553707336554945	0.9887133775487851
0.26551366110016783	0.9848255342998791
0.8494794013673973	0.991857998730578
0.5589723202766667	0.9887523808937144
0.7215812229409695	0.9904191836361187
0.6004244883974026	0.9891928842862729
0.9094796917785696	0.9927174801090758
0.6170541886503653	0.9893650864764725
0.842700252840752	0.9917723153937638
0.6371944474848135	0.9895699550891078
0.8185917327748653	0.9914791044486829
0.5065803144908951	0.988168193170017
0.5346090193168578	0.9884854158209542
0.5410889711232457	0.9885573369553996
0.5452172025423911	0.988602675813536
0.6421097175848968	0.9896197100261269
0.5661829368305672	0.9888300371255515
0.7252546802261839	0.9904575157163207
0.6092058877326538	0.989284200808029
0.8376654016697667	0.99170941970378
0.4612172352441534	0.9876360072757084
0.5469572291455188	0.9886218591419971
0.6766604716350649	0.9899635638493508
0.644022404611827	0.9896388005629995
0.7219391120031696	0.990422800287209
0.7931883205412092	0.9911878345112336
0.756194451999609	0.9907840742740364
0.6590403228591297	0.9897875791014396
0.6963509592171198	0.9901617863544073
0.7026763097818414	0.9902257273042789
0.6677858478731103	0.9898749304375221
0.8234084095022047	0.9915360230468028
0.6406509505413911	0.9896050232043712
0.6829362814704127	0.9900262897965691
0.744944923765237	0.9906644169272273
0.780224268197402	0.991044550400448
0.7209990583600774	0.9904132285786639
0.7012052185667428	0.9902105945598689
0.7025882102581767	0.990224831293085
0.8074351849241947	0.9913496691419651
0.7624543990398372	0.9908513081799225
0.6977033235118227	0.9901753971388232
0.6518337330147596	0.9897161626093014
0.7064655654714295	0.9902643543302345
0.7523733486982808	0.9907429098170554
0.6720062055254509	0.9899168645935322
0.6838211813950889	0.9900351722840597
0.7066684872274605	0.9902664408593265
0.6308972838868045	0.9895058894268948
0.5805558494240036	0.9889840520194225
0.5683430834613644	0.9888532646732561
0.5105964081506946	0.9882140772729373
0.6332956164873987	0.9895304989355551
0.611200085122199	0.9893048482839399
0.764481664256132	0.9908731731160686
0.7073054394622659	0.9902729209160822
0.7049584779135593	0.9902488703095159
0.6810079756913646	0.9900070895691339
0.6913564971629391	0.9901110110952582
0.6676439368675396	0.9898735349371618
0.6689011243915245	0.9898858705918043
0.788855581086521	0.9911397460812781
0.6614873420385913	0.9898120300823636
0.6771326948436276	0.9899685069096302
0.6188939068197451	0.9893840054791452
0.643921126766063	0.9896377925286708
0.6423202046739848	0.9896217970880723
0.6665389101552028	0.989862482289695
0.5349643459275385	0.9884894467876476
0.4357136433582416	0.9873228151597667
0.5121034957085648	0.9882313015978228
0.1974462852201335	0.9834970030756603
0.2598357566193309	0.9847241685506782
0.2538585333967357	0.9846155654454424
0.5141194129252739	0.9882540921468633
0.5726253060146717	0.9888994729188535
0.5466382649421124	0.9886183455559869
0.5107108643185582	0.9882153659600635
0.5168862504586483	0.9882858632570182
0.510276223732279	0.9882104733977475
0.5721261160544054	0.9888941842311486
0.5564987004100045	0.9887256966385528
0.5610365580077403	0.9887745473114395
0.49506319310500424	0.98803535400586
0.5229884236981862	0.9883547740445544
0.539207765643553	0.9885366834533339
0.6001121133550459	0.9891896828452955
0.5740889539182141	0.9889150500847558
0.5561400792187988	0.9887217017483271
0.5869490439432371	0.9890514966097488
0.47083936272074756	0.9877507060972947
0.5061527511516695	0.9881633467319539
0.5050856731261189	0.988150883687143
0.5140490065192427	0.988253316332118
0.479875664971422	0.9878578569160879
0.5020328171945866	0.9881158320542293
0.5116550666926817	0.9882261815457851
0.6132404066390923	0.9893256281225642
0.530074090235144	0.9884347730736595
0.6106799074637745	0.989299519538564
0.5117772102151031	0.9882275415889213
0.5954356393322642	0.9891409605958563
0.5710796596625105	0.9888829072772249
0.49545476010145845	0.9880399383634257
0.7036685886273276	0.9902357135943152
0.6543597001053167	0.9897410468537534
0.5009595160724891	0.9881038273794519
0.7289452205215272	0.990495959189448
0.40130235988362567	0.9868799551022962
0.265516467594689	0.9848255854653549
0.8153695110000553	0.9914417840642211
0.4392301809932721	0.9873664188298437
0.8301209342893474	0.9916169290728757
0.8174039754849043	0.9914653122087025
0.7505164254972712	0.9907232983393396
0.4597426054055281	0.9876179503934336
0.812218305738781	0.9914047983243875
0.42112816931020147	0.987137615664189
0.7284179656160493	0.9904906118679676
0.4918257186425791	0.9879975739997644
0.2801331791469648	0.9850820361815268
0.11117659598327183	0.9811958952056571
0.5654390937609552	0.9888219296272839
0.5012199099554536	0.9881066753511183
0.32455339825609314	0.9857969495062642
0.08858565732433449	0.9803638113495364
0.8175115984487162	0.9914665142577531
0.24616507776369242	0.9844739748817992
0.3115634773540907	0.9855965872025066
0.01190649199532853	0.9623607076927316
0.803687050480417	0.9913067218869802
0.7032981313505328	0.9902319630563933
0.6508207105141168	0.9897061835418397
0.7386916879075595	0.9905986287045678
0.8562812458932139	0.9919461028611699
0.833314603032942	0.9916560562038925
0.6109770298185162	0.9893026416586242
0.936317710798549	0.9931849683444307
0.6258404688456534	0.9894544612866398
0.4555263964842189	0.9875669189019226
0.5774701697087237	0.9889512809564551
0.605294854585147	0.9892434262830648
0.47843727551857	0.9878408873126273
0.3151280914604839	0.985651466859601
0.2868031184302861	0.9851953924363394
0.8853889868518172	0.9923463256463383
0.08373139797471153	0.9801596046435276
0.6921436578653778	0.9901188648250401
0.1296427198250895	0.9817800492027343
0.1946788375792545	0.9834363393945067
0.18550013623700579	0.9832309518561143
0.12447279085258497	0.9816233378605485
0.7214202765812553	0.9904175173592618
0.129101066382503	0.9817636361935398
0.7018006834912353	0.990216755933402
0.20651626540506196	0.9836910740768972
0.5608955011526761	0.98877309135995894
0.540878117969655	0.9885549836866085
0.6106695356361963	0.9892993916605086
0.7192539068539111	0.9903952895669814
0.8667606964352761	0.9920844029380563
0.8699906055646441	0.992129018659073
0.9941773780190712	0.9951825251568862
0.6434665966751337	0.989633202415812
0.05826221615205929	0.9788493410461548
0.03389452241821722	0.9766848459938186
0.04333178732091667	0.9777487338218372
0.2354668426704796	0.9842728123882444
6.203573106802857e-4	0.602014885152477
5.531234636730399e-4	0.5605125916501631
5.565400656988165e-4	0.5619804086610445
5.582483667117049e-4	0.5627440618742334
5.575162377061812e-4	0.5626084859449416
3.9339731896798606e-4	0.4887806554605428
5.512931411592311e-4	0.5593710493846157
3.9498359847995376e-4	0.48935015653622826
5.494628186454222e-4	0.5581126689667858
5.440938726049162e-4	0.5544109776853405
5.530014421721194e-4	0.5603897249449674
5.528794206711988e-4	0.5602192865328386
3.9803413600296856e-4	0.4913167137930611
5.5104909815739e-4	0.5593021068770198
5.506830336546282e-4	0.5591812910311975
0.7163233164663012	0.9903649361596971
0.6602068484079305	0.9897992224065457
0.6030752834834014	0.9892203301341815
0.5239007784605694	0.9883650647314343
0.4546723679992757	0.9875565336196301
0.746984025067121	0.9906857412605223
0.7619222632743226	0.9908456205079478
0.7672049401136777	0.9909028482431508
0.7605267033682938	0.990830652956002
0.7917454162928232	0.9911720072051747
0.7701433398773464	0.990934623092696
0.7657970560360559	0.990887435950904
0.7474244006639434	0.9906903577679271
0.09525437639264664	0.9806277145447881
0.6956262735231524	0.9901544652779781
0.7478611156157382	0.9906950507018591
0.7335704455139223	0.9905445434136648
0.7298097428555496	0.9905049987799842
0.7484308340035364	0.9907010932804744
0.6815813547241906	0.9900127754963689
0.050706766836557206	0.9783412706611767
0.05254404457591855	0.9784720238675186
0.052556368747511524	0.9784728377522172
0.05106990282329688	0.9783668280080492
0.0508134136283618	0.9783487685724181
0.05079315805920898	0.9783473365181804
0.06401711619997713	0.9791970401124721
0.06428727180301533	0.9792123615082493
0.05903571044639492	0.9788982498662632
0.04972034502311514	0.9782676045117322
0.06395244480448922	0.9791932222394302
0.053699466168135625	0.9785505096791335
0.05808504093272259	0.9788383783218169
0.06495631569256292	0.9792502558555657
0.06311623145868041	0.9791445802574448
0.04730749186391137	0.9780803387434241
0.0712743449672293	0.9795796008413072
0.04568655824568224	0.9779512261498431
0.3956023695111221	0.9868050502462771
0.43889230345722297	0.987362311599444
0.48517200821888024	0.9879199399734901
0.29699508631617944	0.9853639477647588
0.24704631704334093	0.9844902112263636
0.38005805050884794	0.9865962183086473
0.9433513961761146	0.9933195338008332
0.5834930289726632	0.9890151930878572
0.11793414670425417	0.9814175460357918
0.11075183913856725	0.9811815204775445
0.2568392746212239	0.9846696964631874
0.151417456664369	0.9823936600730065
0.1365196075739722	0.9819829927387748
0.10884208062765907	0.981116534467102
0.12366061574245751	0.9815985808709201
0.11284987682539589	0.9812516360854295
0.09439461289716015	0.9805940567728677
0.06907222294011539	0.9794673838970405
0.6902703837832449	0.9900999432977605
0.39018583508525706	0.9867328135219242
0.7159936143708138	0.9903616240373311
0.9325501749361248	0.9931159402520741
0.23271464771721567	0.9842200902531274
0.22560579709508294	0.9840816309271391
0.2049615894618327	0.9836587974008948
0.38769708455248064	0.98669935155144906
0.8741361640369203	0.9921860715428895
0.41204964762020857	0.9870199569633513
0.4254328438196781	0.9871928781536026
0.5954970161472273	0.9891416000374763
0.6788787005003003	0.9899859752072182
0.4314116533217852	0.9872688469832218
0.4534975449884122	0.9875424266151283
0.42921270385369525	0.987241217905238
0.4369866936773461	0.9873386751367134
0.44908463740761906	0.9874883365451355
0.4617292374620162	0.987642313513607
0.4599844520203527	0.987620878240821
0.4521356630166375	0.9875257169701313
0.4789181622536981	0.9878466139782814
0.44786405633391035	0.9874732124677879
0.4480341543061937	0.9874753008123195
0.5032248452370799	0.9881293275670452
0.4991393213432566	0.988082715469222
0.4861336596676354	0.9879312322917342
0.4400290557597992	0.987376455191779
0.4847770246204003	0.9879152502075365
0.4682445755036712	0.9877199339699432
0.48195771784163	0.9878823118555061
0.4978413786379643	0.988067494680143
0.4819754109592635	0.9878825091857618
0.4398490740459413	0.9873741842283031
0.3957685627953759	0.9868071159177164
0.48953061623176375	0.9879709550974966
0.4960612069610338	0.9880471210861301
0.48977539136261045	0.9879739275082183
0.45353866623422245	0.9875429221376073
0.46047558856155807	0.9876270198123812
0.4784103087668666	0.9878405424221535
0.4654776159487959	0.9876872029865723
0.4718550696944106	0.9877626379152165
0.46776673930606616	0.987714221400066
0.4843588569367454	0.9879103368830239
0.4001098437551287	0.9868644435856752
0.37522880556691374	0.9865298507479279
0.38560417176869066	0.9866711866194259
0.4596355925492207	0.9876166746144837
0.3776517865106939	0.9865630623633445
0.4432567685021507	0.9874166105376703
0.4472421127437181	0.9874655963181093
0.3742876537303132	0.9865167136360378
0.2422568511107068	0.9844014153929221
0.4781134304551268	0.9878371232930675
0.48460192376657923	0.9879131783848615
0.40958810788213745	0.986988133656681
0.4752808233327562	0.987803433042832
0.5402886320987076	0.9885485164852577
0.4693093351207043	0.9877323986886967
0.4637734636669389	0.9876666887708014
0.44315329426937	0.9874153532319249
0.49526696901154166	0.9880377688649381
0.5397788262678613	0.9885429486099273
0.5552379742624929	0.9887119798502704
0.5991558308523312	0.9891795655607261
0.6070711215740481	0.9892621227616091
0.5141012317216368	0.9882538929524365
0.8192081853975162	0.9914864177404735
0.951726951999304	0.9934909595456357
0.3209106903891107	0.9857413268068108
0.3971952381841395	0.9868261468203801
0.3968508935085416	0.9868217224494358
0.5201649681883846	0.9883226208239402
0.7003358153726835	0.9902019216906363
0.5851182333434245	0.9890321150368007
0.5527864402874973	0.9886851489754657
0.6919903988602215	0.9901173154488736
0.5455985197327681	0.9886068535278286
0.6598238229165408	0.9897955455222595
0.7511694845701982	0.990730125394614
0.8689879548915797	0.9921150587756777
0.23164439713264115	0.9841993250410677
0.30240796009701687	0.9854511495229317
6.547673739398925e-4	0.6227152079773983
0.001012534414639066	0.7773763079737588
8.285259912508144e-4	0.7129197811237628
8.669627640408006e-4	0.7289071147103199
0.0014858558167100391	0.819879655744873
0.0012186287296939444	0.8073949284428349
0.003727634831623141	0.906610837730519
0.002955970859801322	0.8889049557132158
0.0031185034990275497	0.8931818770560302
0.003121065950546882	0.8932557201685453
7.78497175873372e-5	0.35398634817853447
7.992408310298725e-5	0.35604984147574525
7.980206160206665e-5	0.35597362947186856
8.065621210851079e-5	0.3563798362847433
8.041216910666961e-5	0.35632766810327665
8.19984486186373e-5	0.35697876553598157
0.0016343559833303988	0.8265990089017171
8.32186636278432e-5	0.35761921643640643
8.297462062600203e-5	0.3575866162111026
8.358472813060498e-5	0.3576941285263762
8.334068512876379e-5	0.35767905633056746
8.34627066296844e-5	0.3576922217180687
8.395079263336676e-5	0.3579378786664395
8.273057762416084e-5	0.357410545700576
8.285259912508144e-5	0.3575744360619047
8.07416271591552e-4	0.7038177885406546
8.210826796946583e-4	0.7093796417761298
7.860625089304486e-4	0.6945085152934815
8.109548951182492e-4	0.7051101424366588
7.660509827794716e-4	0.6864364536711989
7.849643154221633e-4	0.694075569702609
8.327967437830351e-4	0.7143236417526306
8.224249162047848e-4	0.7104341453451736
8.332848297867174e-4	0.7145873268719929
7.765448318586425e-4	0.6900430668128733
8.44754850873253e-4	0.7189565100205509
7.643426817665834e-4	0.685898909867226
7.333492205327532e-4	0.6733285453690827
7.784971758733719e-4	0.6910968481642645
9.934990604954536e-4	0.7737748528624332
0.4100233585759212	0.9869937617114858
6.578179114629072e-4	0.6258505234926207
6.895435017022609e-4	0.6468024898302562
3.4349052509146424e-4	0.4692861757207802
3.2189271942851963e-4	0.4611073280319696
3.115208918502694e-4	0.45704364850983686
2.933396882131013e-4	0.4517303136330521
2.2439754019296725e-4	0.41235618530292467
2.263498842076967e-4	0.4137052149622124
2.179304006441759e-4	0.4093109320617011
2.1866252964969945e-4	0.40941629448912437
2.195166801561436e-4	0.40993934660814946
2.1976072315798477e-4	0.40997130949946303
2.2098093816719068e-4	0.4102069545806017
2.2000476615982595e-4	0.41001439359588937
2.182964651469377e-4	0.40935252018245877
2.2134700266995247e-4	0.41032941118761823
2.1878455115062004e-4	0.40951345449376436
2.208589166662701e-4	0.4102026973215413
2.2122498116903188e-4	0.4102260175288663
2.19394658655223e-4	0.40993221061569085
2.2024880916166715e-4	0.4100519720114676
2.1927263715430242e-4	0.4097336323873696
2.1854050814877886e-4	0.40940842837254304
2.1146326109538458e-4	0.4064625254819528
2.0658240105856092e-4	0.40343352513086583
2.0585027205303737e-4	0.40307065397793435
2.0902283107697276e-4	0.4045673368267473
1.1433414636259397e-4	0.37002737465918506
2.0890080957605215e-4	0.4044845817752282
1.1543233987087929e-4	0.37031600949191207
1.138460603589116e-4	0.36997661118474084
1.1396808185983219e-4	0.3699839061470666
1.581398651930862e-4	0.38499792038350783
1.0762296381196145e-4	0.3663000815317416
1.1836085589297348e-4	0.37130176535744414
2.0438601404199029e-4	0.40187583724226095
7.542148971901743e-4	0.6823258286276415
2.0450803554291087e-4	0.401893964164341
2.261058412058555e-4	0.41357654682112405
2.2879031422610852e-4	0.4150640639314306
2.2586179820401433e-4	0.4135133695035992
2.3025457223715563e-4	0.4155283230837444
1.306850274859532e-4	0.3761147036389773
2.2659392720953789e-4	0.4140077361844478
2.4343289433657948e-4	0.4194510790730879
2.5221844240286203e-4	0.4252180129639481
7.614141657444891e-5	0.35357625122164626
7.540928756892537e-5	0.3534317385632795
2.539267434157503e-4	0.42625637203796357
0.8808738252532525	0.9922809806194055
0.638358532603596	0.98958172162303
0.5960555085569408	0.9891473438069008
0.6236816644513663	0.9894326264797237
0.6193463625451586	0.9893885896540303
0.5552188168868484	0.9887117708303836
0.6627963887004673	0.9898250326642023
0.6591333032428313	0.9897884659017459
0.6494994617021487	0.9896932679854948
0.5775598555119004	0.9889522241678482
0.5706696674194173	0.9888785022018498
0.6468142565528902	0.9896664926510929
0.6801213674656756	0.9899981960124278
0.4846476818294244	0.9879137071935825
0.7242857074873735	0.9904474193933306
0.3120432658957104	0.9856040336156595
0.42905627228951504	0.987239275185472
0.2148685151215755	0.9838643750185306
0.2439818690692212	0.9844336481613507
0.4818458241252858	0.9878809409048553
0.5121259476647342	0.9882315367421955
0.6268941245061027	0.98946513744262
0.6398208382706283	0.9895964813950628
0.3103995142568091	0.9855781654432595
0.6978608532695112	0.9901769907811093
0.7749149906708461	0.9909864194355567
0.8424608466559459	0.991769410513708
0.6870748847171365	0.9900676883640951
0.1435288886513537	0.9821808726216231
0.037161282040863296	0.9771129232613567
0.5665649861499495	0.9888341521283991
0.5715578619246183	0.9888880600198903
0.5980979044393496	0.9891686654704858
0.6072750195020864	0.9892642663964549
0.8504334874830954	0.9918701586397025
0.7013561591633816	0.9902121095481812
0.6335708969934757	0.98953336402526
0.7677919855546066	0.9909092841458131
0.7390086997669512	0.9906019074352961
0.3800563422078351	0.9865961921435725
0.21352298403092415	0.9838368108850064
0.5111517280013842	0.9882203278974362
0.714595003927262	0.99034720084474
0.6581376077953192	0.9897786352694783
0.6236232161524253	0.9894320349843522
0.47033614605095103	0.9877446886675199
0.43693398038894843	0.9873380258566674
0.2814079377670822	0.9851036429468141
0.3711021604272802	0.9864729596316877
0.3816180953981177	0.986617741739763
0.45998396393434904	0.9876208714237508
0.3849553834482959	0.9866624148187423
0.3924100430040376	0.9867621511202651
0.4561058765920908	0.9875741178969427
0.3948177712602027	0.9867944470442236
0.36947378349749493	0.9864502000023412
0.35408723829591116	0.9862338222649748
0.3784256468695323	0.9865738069377727
0.36264179966095106	0.9863547807683853
0.9606733244037999	0.9936931786973836
0.7435033617533611	0.9906491443580107
0.41298091571523454	0.9870321068607308
0.40422099216414525	0.9869178748632297
0.4071202230260185	0.9869559149221494
0.38023583583568926	0.9865986762414072
0.37510641800149036	0.9865281175819123
0.48647654008522223	0.9879352687549553
0.6213262834190961	0.989408601739568
0.5134778238734334	0.98824678901759
0.2407781945625511	0.9843735884779369
0.2721438213741891	0.9849425626833408
0.25984600642540817	0.984724350798915
0.1795879504744013	0.9830948895094933
0.18406101465514832	0.9831979394467638
0.2261602627952661	0.9840925826437351
0.19880377441787508	0.9835268004639789
0.16115318615832022	0.9826466142264032
0.1678044561520007	0.9828134134786979
0.17158297394950775	0.9829051137192613
0.6052813101985448	0.989243306744237
0.4522113163472083	0.9875266716406506
0.7257449626168828	0.9904626738470977
1.431312205798535e-4	0.38209484500895646
1.4227707007340935e-4	0.38179579362598376
1.41788984069727e-4	0.3816261495777049
1.4117887656512403e-4	0.38140012772118886
2.1036506758709926e-4	0.4058176544318956
1.4081281206236227e-4	0.3813335831996826
2.070704870622433e-4	0.40345921891637176
1.3971461855407695e-4	0.38060768121409955
1.403247260586799e-4	0.38123110805133764
1.3959259705315636e-4	0.3805547020093694
1.1311393135338806e-4	0.3696106871555204
1.11039565837738e-4	0.368486229610545
1.1140563034049978e-4	0.3689580669359875
0.32115204891793164	0.9857449181180171
0.8453980262046054	0.9918062522819844
0.8453299382070917	0.9918053688464709
0.8339081156134198	0.9916632878557985
0.43772931653194885	0.9873478840328515
0.6746920207822139	0.9899438491928572
0.7763391036080903	0.9910021182613356
0.5333312101592174	0.9884711669106927
0.2676541622693168	0.984863682644597
0.43863959692881643	0.9873592087600309
0.3688537922513174	0.9864415599313764
0.43780582401302603	0.9873487912903764
0.571719662434839	0.9888898306189775
0.39668079553625823	0.9868195225846403
0.09019243644845684	0.9804285037433336
0.437716748317354	0.9873477479463142
0.8101673683513078	0.9913812721951767
0.6088870455507484	0.989281060603572
0.5616814416401056	0.9887815185280338
0.607252689567418	0.9892640330770686
0.589888785943416	0.9890823353473481
0.6232752108317998	0.9894284699349403
0.6677947554426775	0.9898750209020265
0.6585468679094069	0.9897826632046874
0.6919171859596692	0.9901166351774697
0.521450586722084	0.9883374229477537
0.5793724849080757	0.988971598139494
0.20419334209203666	0.9836424314060797
0.15932103332199754	0.9826001884026901
0.21729954948441646	0.9839134463034455
0.29223722395228374	0.9852856476255623
0.35222006528882427	0.9862069178974731
0.13005478643369833	0.9817925977243657
0.16433221232180437	0.9827268191665985
0.17610045395658988	0.9830131631957018
0.20063007022215357	0.9835661507317378
0.1611352489976849	0.9826461254209784
0.7252948252999868	0.9904579513033895
0.829158062625583	0.991605213494747
0.8959095586396897	0.9925025969421503
0.8949185000092126	0.9924872070583223
0.04114918873395006	0.9775445969837309
0.27091408868791134	0.9849209600949982
0.10300628032463088	0.9809117434175592
0.08365135187010762	0.9801562140860913
0.04852099569056665	0.9781762940290882
0.05013595025525067	0.9782989331847247
0.050360469816944566	0.9783155393738604
0.04835907315884503	0.9781635104238078
0.054211468385998426	0.9785855519277742
0.048774922433982404	0.978195645189799
0.05236369679755791	0.9784588194124804
0.05140533992932759	0.9783911669927626
0.05260651958438989	0.9784763347047978
0.04895844277136697	0.9782096850452076
0.05034692543034238	0.9783146013490349
0.0534676253163865	0.9785352108663915
0.052795896953818644	0.9784896743258807
0.05530270666873127	0.9786571927328018
0.052915478024720825	0.9784978942736541
0.053689338383559215	0.9785498859593783
0.051619731706445064	0.9784062395644867
0.05410421148668922	0.9785781446546956
0.05455508093259081	0.9786082544149453
0.054457341710353414	0.9786016956076755
0.0558374048857653	0.9786928359747128
0.059629467069874514	0.978934333202579
0.057509709555882006	0.9788014785892432
0.059113804206984095	0.9789029223320826
0.06422089210651452	0.9792086879265327
0.05801097388166379	0.9788336352187769
0.06282460007148019	0.979127465757345
0.0602303009404075	0.9789712545353378
0.07091084291598686	0.9795621695777728
0.06200656792930855	0.9790789326798247
0.06259007474671081	0.9791135209713908
0.05659149776145456	0.9787426194797718
0.06130433419151055	0.9790360899800377
0.055417162836594785	0.9786649662321512
0.05861290594570507	0.9788717514297361
0.063808337411902	0.9791852007153486
0.06155606454790973	0.9790518236805492
0.060781228017063975	0.9790039361340311
0.062049031411628916	0.9790813757511774
0.06289012561747455	0.9791313648680156
0.06200937442382973	0.9790790643697707
0.061860752235708444	0.9790701975601745
0.06025226481057321	0.9789725398536506
0.056877516159612423	0.9787613018935386
0.05605765369492697	0.9787077040234912
0.06391901091323698	0.979191416684662
0.06550626659721202	0.9792803153413719
0.0606788519777916	0.9789979835237813
0.07538915402127347	0.9797805419397911
0.06420112462336539	0.9792074978127171
0.06605890197488139	0.9793103182350693
0.06448909536553799	0.9792240306566609
0.06039930071918252	0.9789815146453956
0.06063223976443993	0.978995217682577
0.06367740834141421	0.9791776197867391
0.06401345555494951	0.9791967942627111
0.05987863497475436	0.9789495040878297
0.05904242162894555	0.9788985930230141
0.06174861447636242	0.9790634543432387
0.06311476720066936	0.9791445163016127
0.05896762244888123	0.978894046383087
0.0658942949701395	0.979301366952257
0.059691576013843096	0.9789382394878251
0.06279519288975834	0.9791257175370232
0.06136058610343494	0.9790395372800224
0.06540206023542584	0.9792745522434833
0.06638152682331543	0.979327600849846
0.05984690938451501	0.9789475929631191
0.061835371763516965	0.9790685999506372
0.06533677873243332	0.9792708910117889
0.06146186394919903	0.979046016698039
0.05852822302406618	0.978866230483174
0.06231821084265974	0.9790970387623443
0.06070276819197203	0.9789993261291663
0.07167640581276265	0.9795999785328179
0.0637461064464325	0.9791818610178334
0.06340725273837602	0.9791614717644601
0.059718420744045625	0.9789400645113777
0.06163623267401456	0.979056788020601
0.06172872497171237	0.9790621732027021
0.06530529718519582	0.979269153419726
0.060136466406199574	0.9789654577474343
0.05843646285537389	0.978860183814652
0.06523537886516832	0.9792652804397565
0.06313978160835808	0.9791460112973059
0.06147247981977912	0.9790467736668388
0.060586969787598394	0.9789925832011787
0.057811224684656784	0.9788209167320148
0.08881847434809098	0.980373421532976
0.06371718735071431	0.9791801709207264
0.06248891892244765	0.979107486510708
0.0637977215413219	0.9791847403204101
0.062220471620422345	0.9790911965718162
0.06709669484021101	0.9793655073741016
0.06377978438068659	0.9791837817216905
0.0609058119695039	0.979011620046862
0.058388386384011184	0.9788570061235418
0.0652134149950026	0.979264009702517
0.05963276165039937	0.9789345273636558
0.060914841560572024	0.9790121279107155
0.05919275211807972	0.9789076272366012
0.06087628276628112	0.9790097628558025
0.06550748681222124	0.9792803585009761
0.06514386273947788	0.9792603244901985
0.05968754930431271	0.9789379960638794
0.05841059429717873	0.978858546073181
0.060624796452883774	0.9789947628004401
0.05905474580053853	0.9788992479120495
0.05518202740432081	0.9786497185845241
0.058335185009609804	0.9788538104727025
0.06463137243561139	0.9792318878289664
0.067912652616867	0.9794086085936304
0.06670122315572738	0.97934462610049
0.0626409577125947	0.9791166111898391
0.08939234146692052	0.980396846920004
0.08373579074874467	0.9801598186311063
0.07184662580654687	0.9796080366979117
0.08286809585569835	0.9801223168977817
0.070858373670591	0.9795593903290992
0.0776221474881203	0.979885423727967
0.07136573907141881	0.9795841773172487
0.07719202169737521	0.9798654300567909
0.08055029744571172	0.9800185432659633
0.06957043672837417	0.9794933657978477
0.07006193933408231	0.9795184622296227
0.10127589342007598	0.980849390855412
0.05809065392176494	0.9788386691836486
0.05512980220192679	0.9786464263379551
0.06535215344154932	0.9792717182335448
0.05069505277246882	0.9783404963880543
0.051099920112523345	0.9783692183300678
0.07401323957689289	0.9797144005954341
0.06886686075406603	0.9794571782326532
0.06796072908822973	0.9794110419059895
0.072255153791629	0.9796282123378849
0.06325838650725289	0.9791531076363058
0.08864166519325704	0.9803662736166393
0.08152732360358289	0.980062730121503
0.0604234609763648	0.9789829760676239
0.0674065074310484	0.979381899855535
0.004181310772045899	0.914905222680617
0.004301501950452681	0.9169299152665267
0.004247934511548542	0.9161288835840128
0.004089062517349932	0.9133280029510755
0.0053970109857177494	0.9320787964692204
0.005412873780837426	0.9322647337512101
0.005052300245617079	0.927719245280435
0.0057159751891241745	0.935914719508626
0.005643128353074582	0.9350412344123904
0.005344541740321895	0.9314449168745503
0.0055080505515554875	0.9334228906412183
0.013412359338189545	0.9646151531152771
0.11482735726931499	0.9813172295851423
0.1334175769775689	0.9818918853455948
0.010388788566878216	0.9594931907027322
0.7400059814939751	0.9906123394310978
0.00928949686508461	0.9569325465681243
0.010168173693213786	0.959006310991815
0.10423198630137823	0.980955822294806
0.009534394017432236	0.9575690739543681
0.01406968916364877	0.9654749417335311
0.013255683731007505	0.9644033729191867
0.015058917471612003	0.9666151658771078
0.5443575610684056	0.9885931984738763
0.012227042478246922	0.9628908091320663
0.009826513490636131	0.9582600525956558
0.7676532471080599	0.9909077561338495
0.01613331678721781	0.9677463971099353
0.03679350923708863	0.9770691521853954
0.020522064110828714	0.9712173980359979
0.5090053698001911	0.9881958730427197
0.011699055443763524	0.9620033518329097
0.018593636310279688	0.9698386428215271
0.01930001877910899	0.9703584170742823
0.8212709588705788	0.9915107792841314
0.0232485125273984	0.9729279836836333
0.01270536676185564	0.9636193398572127
0.020021531914052447	0.9708707079453324
0.022024392830163032	0.972206453281999
0.7005312938171584	0.9902038852855087
0.6327855666135507	0.9895252519902351
0.8393020760616146	0.9917298308291395
0.15162111054940547	0.9823990540579174
0.8415428789045203	0.9917578363075856
0.7713945483477862	0.9909483619453329
0.11009389920560342	0.9811600722064056
0.12011698933422263	0.9814874457750121
0.13325248188682334	0.9818870860844964
0.14297149443514845	0.9821652663714147
0.08972375186342084	0.9804101213397388
0.17888864525262538	0.9830788026861262
0.165486779763515	0.9827556656783966
0.1910907953446845	0.983356467522063
0.12833562550722813	0.9817405146399605
0.1601635917858542	0.9826218097699454
0.0993406324154754	0.9807796620545219
0.12132451410733279	0.9815258309711576
0.10683006809897945	0.9810474073610687
0.20601670938029307	0.983680669619443
0.11511862259201244	0.9813264963762064
0.28448043916026267	0.9851560796032464
0.2457412970909952	0.9844661702155091
0.0019830934329614484	0.8492468383077378
0.09795471220801932	0.9807286385669054
0.01998724387229376	0.9708475285846958
0.08426548608424096	0.9801821816183613
0.069586055480492	0.979494128173563
0.22200665090392918	0.9840094744032964
0.2124801882840568	0.9838152362626489
0.2321833661022074	0.9842098114881155
0.036788262312549044	0.9770683788883306
0.2334591008943322	0.9842342893431607
0.0661395581869899	0.9793148676371445
0.03734663270076167	0.977135076051929
0.31514261201909344	0.9856516686822281
0.2875690473915647	0.985208254119739
0.22196516359361618	0.9840086796349705
0.6258499865227253	0.9894545711763226
0.6331931184266255	0.98952947075854
0.5429563881733345	0.9885780048875888
0.6678114723883036	0.9898752079060493
0.6373794320802091	0.989571930272733
0.45166697843160153	0.9875200313427587
0.46369427171284144	0.9876657226507254
0.7722257588120572	0.9909574369339867
0.15171213858909222	0.9824013970451936
0.671617078959015	0.9899130275933198
0.535321624882234	0.9884933403510784
0.5053552186216524	0.9881540635900073
0.021576939986287225	0.9719196457242203
0.6280977445911834	0.9894775597548611
0.6402490117173587	0.9896008468362764
0.47631007469302133	0.9878157502817329
0.5061953366554908	0.9881638113786373
0.579442769292606	0.9889723166846662
0.706264962123916	0.9902623750288606
0.6396397583632621	0.9895947023624041
0.7457791847670311	0.9906729835055488
0.5746592824135169	0.988921214323966
0.6105730166289681	0.9892984072445778
0.7037765776556424	0.9902367119702028
0.6340356768904821	0.9895381286389966
0.7151979121633106	0.9903533422731398
0.7195995937660191	0.9903988156686314
0.712546628991308	0.9903265227615348
0.41680689987659963	0.9870819866534841
0.8517826792187744	0.9918876863997015
0.32388008361401327	0.9857868275950157
0.5791188022076618	0.9889688785670435
0.7913498225868387	0.9911676227216737
0.9906291147938013	0.9948484865254993
0.8852226715460625	0.9923437958332295
0.9183607826800729	0.9928653602317675
0.861358072460516	0.9920126127690982
0.47997010961313447	0.9878589263254381
0.40701650475023604	0.986954630249272
0.3786798176559499	0.9865772542814566
0.3612816259901892	0.9863356992642754
0.48350214397878194	0.9879003192068222
0.4857645446273506	0.9879269464413357
0.4059846909384515	0.9869411959740211
0.4338884457474714	0.9873000911515725
0.4654752975402784	0.9876871766021291
0.4077382619281813	0.9869639890454429
0.48823853055851557	0.9879557719642066
0.5952028223085077	0.9891385535255891
0.6090793514361992	0.9892829246960743
0.18321845619129165	0.9831785506645448
0.7762226950962121	0.9910007867319952
0.8991663124992603	0.9925529556054636
0.9964261122595368	0.9955291571998105
0.9960610239287824	0.9954591769897904
0.9971293221693421	0.9956753255086574
0.9970092530124363	0.9956481010594417
0.9984365385087045	0.9960078490820359
0.9987716095502324	0.9961190873133303
0.9988900924276263	0.9961640858333843
0.4115293479402832	0.9870133115993946
0.06544440169624528	0.9792770116782028
0.09271498693698822	0.980528417479315
0.22683491967385605	0.9841055468860097
5.907060859565821e-4	0.5819579740140385
7.243196294646295e-4	0.6691018168847455
7.210250489397735e-4	0.6664200663132968
7.726401438291836e-4	0.6887429692946923
0.001049506929418005	0.7835994853149527
0.002079124354185954	0.8548479240053345
8.187642711771671e-5	0.35697211238527626
8.114429811219316e-5	0.3565706628406126
8.077823360943138e-5	0.3565224983715566
8.090025511035198e-5	0.35653340551254775
8.138834111403435e-5	0.35657789908252735
8.151036261495493e-5	0.35676010450721873
8.163238411587552e-5	0.3567784885428484
8.102227661127257e-5	0.3565506708430873
8.05341906075902e-5	0.35637147043810424
0.5777566761928853	0.9889543564345575
3.1359525736591944e-4	0.4577234609376607
3.3433891252241993e-4	0.464522458261384
3.2689560096626385e-4	0.4625933303589168
3.261634719607403e-4	0.46243000386571054
3.359251920343876e-4	0.46515377569254207
3.287259234800727e-4	0.4631555682540553
3.239670849441697e-4	0.4617161482690115
3.2750570847086684e-4	0.4627034148961325
3.278717729736286e-4	0.4628048817765867
3.2347899894048733e-4	0.46150641867318876
3.265295364635021e-4	0.46249214973458735
3.2848188047823154e-4	0.4630010349894144
3.2835985897731096e-4	0.4630006606169601
3.354371060307053e-4	0.4649584054431536
3.2152665492575787e-4	0.4608564097039639
3.238450634432491e-4	0.46168975891113484
3.279937944745492e-4	0.46284999755093187
3.207945259202343e-4	0.460540095745961
3.33728805017817e-4	0.4642465560588805
3.3531508452978463e-4	0.46484004266867773
3.4495478310251135e-4	0.4700403997812318
3.334847620159758e-4	0.46413701997771734
3.345829555242611e-4	0.46460330757328033
5.616649687374813e-4	0.5643737203993443
3.3934179406016414e-4	0.46753675732427297
3.576450191982529e-4	0.474890099103761
0.48513186314507734	0.9879194822481911
0.4893032901755487	0.98796825560225
0.6367069715886358	0.9895649479809397
0.5364624038943406	0.9885059187403796
0.561662528307463	0.9887813313257807
0.028750706046909703	0.975528806854686
0.9667302276664962	0.9938469302129265
0.9259428326827757	0.9929965120820352
0.71676320397712	0.9903695280536089
0.756254364556561	0.9907847347052536
0.7592404747270898	0.9908169309828337
0.7145609599285052	0.9903468650844426
0.7450602340836069	0.9906655867508446
0.7357124109410823	0.9905669977289655
0.7519911773573974	0.9907388659711734
0.7622330520371673	0.990848980638154
0.7642981439187474	0.9908711542666271
0.7650283205802562	0.9908791932049995
0.7650552873319596	0.9908794999944645
0.7563960315191298	0.9907862578290654
0.6800740231233184	0.9899977213842983
0.6824407521551743	0.990021372146658
0.6846166395595903	0.9900433017387726
0.7501467003494818	0.9907193200307276
0.701556884532396	0.9902142377562947
0.766506855106911	0.9908951760833878
0.7521221064278852	0.9907402915899777
0.8116460248994635	0.9913981081128085
0.8059230944847868	0.9913323559364994
0.317577307026962	0.9856897537138983
0.02321044181911118	0.9729083932902798
0.6861392238480774	0.9900583062026884
0.44458631477618143	0.9874330335262027
0.6239870842681705	0.9894357320885556
0.6071062637663132	0.9892624616849383
0.6934301305495836	0.9901321261011075
0.3649725323500353	0.9863874570240152
0.6862869918856922	0.9900598198512022
0.7553251708270508	0.990774739657118
0.7639567277591716	0.9908673593310429
0.7978008552975085	0.9912397386353069
0.8011214264020606	0.991277599967581
0.7881917841215129	0.9911325702342824
0.802837292748006	0.9912969988888808
0.7946475756707186	0.9912042017499705
0.8055752111856622	0.9913283156346127
0.7965603847191498	0.9912256515227366
0.868620060066304	0.9921100336976426
0.8915276445201303	0.9924360494106982
0.9548436251758178	0.993558823310165
0.9051188873786694	0.9926462492795601
0.8975971159974214	0.9925285554907597
0.9307619498401335	0.9930841566061271
0.8562282885618143	0.9919454181892406
0.17057861497543036	0.9828806824339931
0.8163049278261125	0.991452569721691
0.8638586590788817	0.992045587000431
0.8617825852622187	0.9920181862571813
0.8634653837814146	0.9920403613623938
0.8910377281939341	0.9924288377833009
0.8765366930245311	0.9922197095301264
0.8864247053516312	0.9923611905275539
0.8982085657385345	0.9925379700917889
0.5300705516116173	0.9884347440854487
0.3746258973308651	0.9865213923065685
0.38385828813351885	0.9866478603280763
0.38259024069595204	0.9866309011793222
0.3684571003518246	0.9864360801131931
0.41188467455096395	0.9870178080285408
0.7170478801387677	0.9903724427390864
0.6551600391298549	0.9897489811863092
0.6800285091034751	0.9899972899549324
0.6801582179589537	0.9899985464376364
0.6957552502496255	0.9901557262793907
0.4857376998971481	0.9879266121159724
0.3518468015175082	0.9862015275454838
0.734672421688736	0.9905561207066957
0.7482748905253599	0.99069940528398
0.7303136916543517	0.9905102655441854
0.42352625786779385	0.9871683749693824
0.39526559016858126	0.9868004623036316
0.7546307464653117	0.9907671690675115
0.7727203119552883	0.9909628307323896
0.7699498137768863	0.990932564746229
0.3953987156260856	0.9868022592659992
0.43474967350096894	0.9873109441200488
0.8129947285491387	0.99141395012672
0.6679748591780363	0.9898767339824551
0.8039379266863097	0.9913095729391493
0.8111629417773188	0.9913925656563347
0.4863495157027639	0.9879337681060679
0.8156407647966017	0.9914448723946049
0.7830515063737321	0.9910757689784118
0.6980293649622825	0.9901785816249371
0.447777055003754	0.9874721309701063
0.7795901224571177	0.9910376254461936
0.7799238512621355	0.9910412635811936
0.44666665934537664	0.9874585302388187
0.7952618319063529	0.9912109569240772
0.7789203464385646	0.9910302131795566
0.638066657173394	0.9895788820189407
0.09125780617299452	0.9804711394418286
0.5491066378842351	0.988645102786915
0.5734397995333166	0.9889079616811315
0.07910031595027234	0.9799529569217189
0.07433159367279471	0.9797300582748116
0.5254955994776016	0.9883832314404883
0.5835484267340811	0.9890157274266528
0.37961596661101266	0.9865901317764844
0.27726420961731985	0.9850323246267927
0.3404403536329523	0.98603485896383
0.27680150408582893	0.9850244141875669
0.32128248990241576	0.9857468883792037
0.27070836043735924	0.984917356933179
0.3449045102441321	0.9861004768128797
0.6126712983587986	0.989319860784648
0.5466762136288987	0.9886187745505357
0.4676679018903205	0.9877130000630933
0.08194719958825064	0.9800816452816021
0.3557494151814515	0.9862577547149521
0.8295831855347904	0.9916103518950401
0.9986458053827832	0.9960728032149413
0.9988268852901494	0.9961397451962937
0.9987060840042381	0.996094388512835
0.9969941223463221	0.9956456539909194
0.9981624782176368	0.9959282896735911
0.9989118122547902	0.9961735944710621
0.99603552143509	0.9954547852863516
0.987289020249102	0.9946288512970376
0.9992777547360511	0.9963427887285682
0.997936372376431	0.9958679988214847
0.9985616105471481	0.9960451863521997
0.9971597055230714	0.9956818796934236
0.997277090206957	0.9957080547623013
0.9972726974329239	0.9957070118279923
0.9983124426422683	0.9959715730835711
0.99828352354655	0.9959625373752223
0.9940537702386387	0.9951673333024603
0.9987447648200298	0.9961085580013515
0.996885279167501	0.9956214273035746
0.9985989491264298	0.9960575805150422
0.989972029011344	0.9948002862461096
0.9969835064757421	0.9956433601430124
0.9947480725788769	0.9952549983357458
0.9984242143371115	0.9960040937403318
0.9971993625108706	0.995690194186023
0.9971118730947105	0.9956710732318934
0.997286363841027	0.9957098119216236
0.9972891703355481	0.9957104558191573
0.9965154319982107	0.9955456866844777
0.9966822353899691	0.9955799278361107
0.9937615287439339	0.9951333623969157
0.9908561968070145	0.994865277438275
0.9864197390765437	0.9945787083334142
0.9830750077148094	0.9944114136050324
0.9681024814658492	0.9938845845025579
0.9880750827580325	0.994675487041304
0.6815797684446786	0.9900127614265622
0.646714564986638	0.98966550762179
0.9962464966101817	0.9954945933239557
0.8832676430583127	0.9923154351277857
0.6973289615469983	0.990171676292502
0.6258698760273753	0.9894547556004161
0.45856265749162595	0.9876036975770559
0.6095347356776348	0.9892875193807968
0.9183017242736273	0.9928643232789811
0.8492068053343408	0.9918545029188818
0.8386608530742768	0.9917217823045337
0.8964486496307569	0.9925108166157297
0.814958176520452	0.991436899784259
0.8520068327159656	0.9918904704934322
0.8374701672682937	0.9917070568288081
0.8366434715995567	0.9916969915804696
0.8549508454686766	0.9919287526438707
0.8339863313955099	0.9916642262893232
0.7629978828049375	0.9908571306003885
0.7902562658955884	0.9911553803626727
0.8467192750165736	0.991823092863731
0.8288037121869096	0.991600914466636
0.8825117198601097	0.992304585765527
0.6301290365170085	0.9894981038563666
0.6611807020067778	0.9898089212854531
0.6936777121749514	0.9901346287807221
0.15067397965925983	0.9823738255691349
0.17192658649610013	0.9829133865474597
0.3154433950188627	0.9856563577083445
0.30151134610825236	0.9854369314709936
0.29738579916212715	0.9853704144348818
0.90589567625353	0.9926590726161466
0.6336228781528678	0.9895338713895723
0.05624349244082903	0.978719605217252
0.14308656071051656	0.9821684577305266
0.5089821857150161	0.9881955788784976
0.42485433988381355	0.9871852822049264
0.6601704860006562	0.9897988827734532
0.44137934568898646	0.9873931470367275
0.4397071630403707	0.987372404654891
0.30863288696648083	0.9855504562852021
0.23822098996775826	0.9843248303337571
0.48811602097159135	0.987954423821178
0.36361223665777254	0.9863685011708598
0.4128907418260542	0.9870309545590304
0.4194956436493849	0.9871165577296641
0.023710119865380998	0.9731848889547232
0.7593698175180655	0.9908183357090518
0.33958107822346945	0.9860221030888486
0.5012737214373596	0.9881072886355574
0.057274452102107104	0.9787862158649397
0.3362536739148658	0.9859725671261714
0.7746189665096128	0.9909832631924975
0.0010331560482946458	0.7808725606489755
2.1744231464049355e-4	0.40889661056642274
2.4928992638076786e-4	0.4226835419654345
0.9703030172134511	0.9939476464768123
0.9581892106880585	0.993634503662529
0.9347097114594174	0.9931550983678887
0.9143289482466548	0.9927978168073752
0.8693995334141847	0.9921208027789871
0.8363506199973473	0.9916935533685965
0.8171860450842601	0.9914628313046581
0.8205722637563074	0.9915024296821173
0.7835952341818343	0.9910818504036967
0.8639889780418648	0.9920473632147488
0.878955403215779	0.9922536816604751
0.9779197213224153	0.9941984531883423
0.9875113434237793	0.9946418761122513
0.9860306125101079	0.9945579951789489
0.9811836744505402	0.9943278241077728
0.9842309173930301	0.9944671049228545
0.9852294193350634	0.9945165115856642
0.9498329342620145	0.9934508647904037
0.3808913353386347	0.9866078015607752
0.22680648866414155	0.9841049966038528
0.146292797668706	0.982256183567954
0.14270329117612499	0.9821582720564124
0.16713504619795036	0.9827966766179995
0.7508943260856222	0.9907271795188926
0.6979218640199715	0.9901775616779058
0.688576847371968	0.9900828645234923
0.6792024235422427	0.9899892226400963
0.6694302096195163	0.9898912036005403
0.6839063524027315	0.99003604826931
0.6769183030665101	0.9899662398643235
0.6137855987052054	0.9893312034798903
0.6152823144354974	0.9893466859246551
0.6402105749445687	0.9896004614528522
0.6522791114931198	0.989720558224094
0.6617339474919518	0.9898144647042159
0.6795335898957412	0.9899924380800547
0.644924509568133	0.989647666157694
0.6438464496074996	0.9896370491298372
0.6854357698952702	0.9900513340507955
0.6108860017788295	0.9893017582709392
0.6683223764126581	0.989880225276981
0.6559524467568333	0.9897569767684479
0.26522251779897127	0.9848203469377886
0.23605974514345274	0.9842841101948301
0.3437074793201011	0.9860831344418496
0.2156162628792169	0.9838793570262866
0.7604011432438464	0.9908293183084124
0.9216836721931425	0.9929222962090981
0.9337719762248426	0.9931379792346922
0.9325012443142556	0.993115123872241
0.9432471898143284	0.9933175342176142
0.9532732084589697	0.9935245380939728
0.971426469172427	0.9939808846859786
0.970713497542548	0.9939597766088889
0.9729877342767059	0.9940285183799782
0.9865072284927038	0.9945839394200564
0.9902784250001556	0.9948224222773645
0.9899371308620807	0.9947979137943906
0.9775262019819464	0.994183728653562
0.08518076936264632	0.9802214155155105
0.4410625778725966	0.9873892158746476
0.7000118482877394	0.9901986422661746
0.9853957346408181	0.9945250194017369
0.9722159482833832	0.9940047318603931
0.44521802008644734	0.9874407509727613
0.7072518720233617	0.9902723899845641
0.3314983740024895	0.9859019899007764
0.28357564973093646	0.985140900280513
0.48341331232611173	0.9878992780368531
0.24765007942989603	0.9845012348166842
0.00836286558709364	0.9541648923054428
0.037500867877925295	0.977153157783278
0.0019412400581456856	0.8466368528138714
0.0019663764873353276	0.8482305861789996
0.35876554264120664	0.9863004097869437
0.3663059833120955	0.9864060803331894
0.40421391491709185	0.9869177698263842
0.41477499784327	0.9870555476354251
0.4035647605321943	0.986909309938546
0.3912021521664246	0.9867463227043587
0.5585428045934262	0.9887478746926028
0.9414456643747369	0.9932820987834886
0.6343845363616142	0.9895417384011179
0.06728485199463057	0.9793755026973443
0.20714784869382694	0.9837045563032957
0.3313247374066795	0.9858994319128138
0.25010576213592295	0.9845465142961318
0.3531862315331135	0.9862208093394116
0.39032274320928995	0.9867346213664306
0.0522919481550166	0.9784539082314144
0.0558208099616401	0.9786915489910192
0.047979342247980145	0.9781337025143525
0.054603401446955364	0.9786113559968441
0.04996512015396185	0.9782864653539611
0.04990325525299511	0.9782821399531785
0.9219949490419909	0.9929275856978578
0.8649477009745979	0.9920598311963735
0.29507458991319024	0.9853322961285694
0.26106475717660305	0.984746453985624
0.9836151968993848	0.9944373210067295
0.2740379611329794	0.9849759368902147
6.169407086545092e-4	0.5988805582381782
6.686778250448399e-4	0.6328499150532189
6.155984721443827e-4	0.5978167182171051
6.64163029510778e-4	0.6299123942114654
6.642850510116986e-4	0.6299898699951499
6.69531975551284e-4	0.6336261632662648
6.659933520245868e-4	0.6312278741801107
6.092533540965119e-4	0.5921980621107819
0.10040734437652321	0.9808182430490213
0.6929868264367391	0.9901275308398302
0.14577725682731651	0.982242375358336
0.1744881838649261	0.9829744480925079
0.1771412973594425	0.9830378196277378
0.18781683645348413	0.9832834194333651
0.4153960872829558	0.9870635856959785
0.21775713011286868	0.9839231520317745
0.37518499984808323	0.9865292427112928
0.250678775104246	0.9845568428705055
0.18779316428230552	0.9832828962244762
0.19011559950932713	0.9833344260756383
0.001872175888624631	0.842463919124586
7.373759300631327e-4	0.6751368736776865
6.185269881664769e-4	0.6000412773702926
6.114497411130826e-4	0.5940710115584713
6.306071167576154e-4	0.6064405479896079
6.703861260577281e-4	0.6341804171292634
0.003631237845895874	0.9046185993223615
0.0023595297633014723	0.868151260924086
0.10215286194719227	0.9808808737016369
0.09995281428559401	0.9808020958582578
0.11972408010125832	0.9814752974220124
0.1325066864731967	0.9818654643441199
0.004489171018868551	0.9199692913800428
0.010044809955783069	0.9587311944514365
0.007501271769093345	0.9503633052128727
0.0074400169756312085	0.9500283694990865
0.007439894954130288	0.9500283694990865
0.01841609502644023	0.9697078514884769
0.009455934192340296	0.9573649456823264
0.006040308338571106	0.9391743197434002
0.007150093889443884	0.9482507455284472
0.008534793881890752	0.9547082325460735
0.008343098103944504	0.9540950620206379
0.007809132015915997	0.9519446720066661
0.006969990154085091	0.9469622926656407
0.005435935844511418	0.9325439244601544
0.004295522896907573	0.9168404814946449
0.030437409254135035	0.9760697933569124
0.21634595145472202	0.9838940203580797
0.017692873590483885	0.9691237885401935
0.3232426432932041	0.9857772087398465
0.3521863873545702	0.9862064356834018
0.3517092832859707	0.9861995756903567
0.6406114155750928	0.9896046460568435
0.9771506198021128	0.9941696522745309
0.9688698746851387	0.9939062989779314
0.2177254045226293	0.98392243211382
0.3074884473093466	0.9855322160714923
0.059522942299570836	0.978927662865493
0.5338794527628535	0.9884772603060935
0.5714363285097014	0.9888867724055277
0.9236936103563065	0.9929571094732763
0.1311881221342488	0.9818270614203295
0.42191947874367153	0.987147740238141
0.2798848653925914	0.9850776947235701
0.8804678597196898	0.9922751760537648
0.3847020668123847	0.9866590581023509
0.3379251244344761	0.98599746651444
0.45613101302128045	0.9875744566062918
0.3908864825435431	0.9867420172526598
0.5070435081083897	0.9881735553465553
0.9270246753099377	0.9930156341945251
0.9629984441038417	0.9937499127990775
0.21393065786549983	0.9838449547948459
0.029973361486134026	0.9759580118107245
0.8331560971032462	0.9916541071719142
0.1082976206905514	0.9810984200747506
0.424909005516226	0.9871860327278411
0.05133688586731114	0.9783859245643718
0.08766171051936378	0.9803255372549767
0.12155525676557363	0.9815331806028587
0.010166099327698136	0.9589988831617776
0.6550253273928386	0.9897476691638221
0.010386836222863486	0.9594904608142737
0.21289323106467298	0.9838238077215096
0.9269579295489341	0.9930144989908822
0.9053879447881994	0.9926505846370223
0.92216980585281	0.9929305926174034
0.8747726281857221	0.9921949451483386
0.7050869665540286	0.9902502377504075
0.7685920805361429	0.9909177175886493
0.7298340251342328	0.9905052590712878
0.7312020081810535	0.9905197016781568
0.7060678973999293	0.9902603335082516
0.7231501753998065	0.9904353903287805
0.74710848699806	0.9906870364563536
0.44375205377438737	0.9874226253221701
0.24220486995131463	0.9844004119551042
0.18223410874336524	0.9831561802697335
0.23053290328075549	0.9841777600919884
0.21162237713258503	0.9837979789457385
0.7220527140205267	0.9904240842640133
0.9185724899841702	0.9928689186657063
5.600786892255137e-4	0.5634953868415815
4.7954449861792347e-4	0.5235839881487823
5.77283720855317e-4	0.5736026381956387
5.677660437835109e-4	0.5676070024990607
5.767956348516347e-4	0.573352984776357
5.863133119234408e-4	0.5792569121298863
0.0010692744125671409	0.7866926462589717
3.683829112792649e-4	0.47771614308600496
3.8424570639894175e-4	0.48395597725618733
0.9341038747073467	0.9931442696074895
0.9251251666051068	0.9929821765745247
0.3831642298362825	0.9866386365270082
0.7429209531294672	0.9906429876777028
0.9506308328565343	0.993468005034176
0.9433635983262066	0.9933198231247908
0.6330266810993698	0.9895277969819024
0.013075335952646872	0.9641537216425982
0.13594696067015186	0.9819666648351014
0.13848220139477896	0.9820398358287508
0.10592466856214866	0.9810159408108173
0.09880935080046714	0.9807603598600242
0.10017184287974647	0.980809986025095
0.09747114099987102	0.9807107176775215
0.09869404048209719	0.9807561128360173
0.09979906719443406	0.9807963534556449
0.09771774645323154	0.9807198739421032
0.09363173447340462	0.9805643741751864
0.12123909905668838	0.9815231628972181
0.13331654317480665	0.9818889911439426
0.12680962461671522	0.9816940080299752
0.13113138213632072	0.9818253489163394
0.12375725677118662	0.9816014766279941
0.09342832463136999	0.9805562897698774
0.08817420082323026	0.9803475950110254
0.16306501903474405	0.9826949187008784
0.12853659491924435	0.9817467712914074
0.12398519293490629	0.9816084282211236
0.12321853184462221	0.9815846981295733
0.11038736091531745	0.9811698523396274
0.14792617748002904	0.9823005445760539
0.14690266113030712	0.9822726676330247
0.14636588854775745	0.9822581567177965
0.14782599782777325	0.9822977860806963
0.12284002114876653	0.9815730875055662
0.13843546715992638	0.9820385191405874
0.1294062421563054	0.9817726857940494
0.15140647472928614	0.9823934116886266
0.15653857703650528	0.9825277949164095
0.11213251242148374	0.9812276909670792
0.1380717210656821	0.9820279862241741
0.1379034534159126	0.9820230258366048
0.12046035783781317	0.9814986786917117
0.1399839200066087	0.9820822944971449
0.157965008382267	0.9825652433944948
0.1521605676049754	0.9824136512820211
0.122496652645176	0.9815623729815903
0.1341244475324019	0.9819128625533003
0.15048936112836697	0.982369074815448
0.15281984977444935	0.9824308342495189
0.1458405859862943	0.982244170505419
0.1535222055337483	0.982449368149623
0.14423832165770603	0.9822004665883058
0.10894421262392961	0.9811201538967488
0.11488531748225228	0.9813190681589432
0.1344314536287181	0.9819222153162971
0.15505345334880077	0.9824892660502645
0.1186868973434333	0.9814416023524213
0.12350833290930861	0.9815938407386774
0.25149546500990755	0.9845717329640579
0.189175423844734	0.9833139300988272
0.18657477959561342	0.9832550489246216
0.11953482475333048	0.9814692330017527
0.1539212158417586	0.9824598076201012
0.30666333792012157	0.9855192556435909
0.04680781381764155	0.9780407898423035
0.7461005894004559	0.9906763797907518
0.8258878864009112	0.9915658117795949
0.46473975193272904	0.9876781986710614
0.4861735606984364	0.987931674187981
0.48204459715028547	0.9878832693888454
0.38037481832523784	0.9866006992497967
0.912585993127505	0.992768934369152
0.9069568972470363	0.9926765020917263
0.9608988201375012	0.9936987162712344
0.7694458649780843	0.9909269565845737
0.8847919356478128	0.9923376609081124
0.7117126120325158	0.9903179751517717
0.6641305717915331	0.9898383996168933
0.47970373667662486	0.987855849348077
0.9472635275171297	0.9933975333687765
0.22559652346101297	0.9840814430411756
0.7146573569142324	0.9903478454586137
0.7064804520945418	0.9902645137728805
0.9723760404925911	0.9940097440173236
0.8859677348306836	0.992354610689434
0.033118099607859504	0.976568136624064
0.9258359418479692	0.9929947549218153
0.0010545098109557493	0.7842929287131094
5.627631622457667e-4	0.5648840845191305
8.236451312139908e-5	0.35719871102940026
8.712335165730213e-5	0.3587279571429222
2.0987698158341688e-4	0.4051055205001306
2.710097535446331e-4	0.4393951815122015
6.411009658367862e-4	0.6133113486838406
6.351219122916773e-4	0.6090122612305282
6.191370956710799e-4	0.600477051660288
6.369522348054861e-4	0.6103099823581005
6.188930526692387e-4	0.6003317860441159
6.22065611693174e-4	0.6026643784331825
6.378063853119302e-4	0.6107136626254495
6.273125362327595e-4	0.6050805532046237
6.243840202106652e-4	0.6037882173120748
6.423211808459921e-4	0.6135904045585121
6.335356327797096e-4	0.6077417966605209
6.475681053855776e-4	0.6170898341544159
3.2433314944693145e-4	0.46181776540970704
1.2092330741230589e-4	0.3726136878852067
2.1610007813036705e-4	0.4083821328569539
2.513642918964179e-4	0.42471090060082517
2.001152615097696e-4	0.3987853885482711
2.653967645022859e-4	0.43443248452918126
0.3299698106604572	0.9858792402293955
0.5168472035783537	0.9882854142446363
0.5931894675433179	0.9891170153427088
0.8186084497204914	0.9914793046194794
0.6007399139772823	0.9891960990212162
0.57286434613497506	0.9889020242332628
0.5724514253758598	0.9888976508061741
0.8314574357889306	0.9916331779147731
0.8740239042560733	0.9921845554122115
0.4644763075122415	0.9876750866836814
0.7612799420934765	0.9908388119368212
0.07265758070166511	0.9796476876817929
0.5791971400112528	0.9889696871235887
0.39617452832893874	0.9868124862917769
0.22441340298808693	0.9840579434578771
0.391533440541424	0.9867506372092969
0.5351008879870687	0.9884909426829739
0.47152731994293784	0.9877588081585339
0.4815506541145589	0.9878774006220967
0.11316493634077286	0.9812620655176443
0.5365491611814951	0.9885069677450512
0.7701904401767018	0.9909351411422754
0.5713426159969943	0.9888857509703295
0.5062314550197632	0.9881642235170967
0.861335010396842	0.9920122890782914
0.8433490411611468	0.9917804323422087
0.5892282835589328	0.9890752494301918
0.3545567770314536	0.9862405161206579
0.19709400914697575	0.9834893899254358
0.16581758005251074	0.9827637287031292
1.443514355890594e-4	0.38221948055090665
1.3336950050620619e-4	0.37711909352024015
1.0981935082853209e-4	0.3673852333450659
1.1421212486167338e-4	0.3699958348177117
0.17737142991017876	0.9830431746495657
0.22507378335106915	0.9840710355502139
0.22118434800922532	0.9839928863736728
0.22062683177151912	0.983981114024923
0.17328163526382329	0.9829458897980777
0.23191577295068855	0.9842046589964869
0.22804964371552053	0.9841291427252123
0.36918471456181406	0.9864462520760635
0.7793453473262709	0.9910349815680021
0.5240107198328989	0.988366279152677
0.7035996464793075	0.9902349978390108
0.18692156470122975	0.983262819788695
0.236666314024529	0.9842954649117728
0.23811910201448958	0.984322928836387
0.26506718442829935	0.984817556096763
0.24266550111728988	0.9844090091057216
0.22462584242118966	0.9840620611813204
0.26112881846458635	0.9847476315526811
0.15899169729101287	0.9825914491849841
0.23314965436799756	0.9842283444532451
0.3529996606582059	0.9862181460906468
0.7201655294872888	0.9904047145164165
0.39714472128275835	0.986825471438011
0.9742556596927718	0.9940692531947626
0.19139377473147035	0.9833632179972552
0.9416371161096813	0.993285741480642
0.33505261628130445	0.985954758311789
0.04179260810830433	0.9776074831461432
0.7101295050795721	0.9903016209137089
0.03992653329472573	0.9774217699463682
0.06320530715435244	0.9791499733739121
0.6919800270326433	0.9901172019196918
0.9503528678774372	0.9934620771287447
0.21054687962347093	0.9837755108225426
0.10114972318812408	0.980844997801498
0.05572612127692572	0.9786851540326107
0.19703934351456331	0.9834881835889586
0.043427818242141175	0.9777571904328183
0.04883690935645006	0.9782001229284829
0.05784099793088141	0.9788228687957784
0.06683532478523911	0.9793515921912112
0.05831785795647908	0.9788527974736401
0.06475839681806972	0.9792391715454221
0.08391650459160807	0.9801676869165507
0.0910614735780133	0.9804634077277423
0.07509154358052815	0.9797661890184074
0.06067519133276398	0.9789977811225498
0.06179864329173986	0.9790664267976777
0.06061088600177883	0.978994044780604
0.06350926271314564	0.9791675123668716
0.08386318119570577	0.9801652403833633
0.07291651032661861	0.9796604135882523
0.09112224028547174	0.9804658271918765
0.036353011618765294	0.9770155641214149
0.1380777001192272	0.9820281801173507
0.06652612230190633	0.9793353929283026
0.08426487597673636	0.9801821323270226
0.11127091860348344	0.9811990019262943
0.11310050898828679	0.9812600605428853
0.11989930297658029	0.9814807763375752
0.044715511141356176	0.9778695335004669
0.044051470133346315	0.977811840762668
0.04395617134112734	0.9778034311394435
0.4243381889349195	0.9871787640392105
0.08251130498700654	0.9801066069095792
0.1097648072176206	0.9811482626998492
0.1257346151936048	0.9816613018562947
0.08891047855978511	0.9803772171334731
0.08177100054092132	0.9800737723426172
0.08049892639382415	0.9800161335231304
0.07781823604009969	0.9798943346386094
0.06460623600642175	0.9792303736451575
0.34114637003727877	0.9860455703681903
0.6503206664033443	0.9897013551674251
0.009223849297589331	0.9567558575783629
0.006011145199851085	0.938892142261864
0.02055671821709016	0.9712403034715782
0.28342470913429774	0.9851383561565457
0.4024757186364781	0.9868951692876786
0.7946753965729285	0.991204493708376
0.014373766743942883	0.9658413260828512
0.012282806304167632	0.9629764384080796
0.5378179407480674	0.9885210790536547
0.2801030398362374	0.9850815191000484
0.9698111485432402	0.9939331986311158
0.03142139063755868	0.9762759732679205
0.029145811666890575	0.975686502807958
0.23226707285183892	0.9842114280045804
0.4993358979812397	0.9880849595140861
0.0030352848353997065	0.8910976086679685
0.0029719556764219194	0.8893472441678701
0.002849202046495805	0.8857341583441416
0.0029681730098933814	0.8892507136436404
0.0030788465112283575	0.8921182663993812
0.0029327867746264096	0.8882658943519038
0.002913385355980036	0.8877227690091153
0.002970369396909952	0.8893076160422806
0.003516049549026836	0.9020686180829005
0.003505555699947665	0.901858092269275
0.002972931848429284	0.8893651974989853
0.002875680712195573	0.8865224589126646
0.1864774064378788	0.9832529316683116
0.0019157375644532821	0.8450779836700523
0.0019060978658805555	0.8444794514747969
0.29462664898331076	0.9853250166014705
0.0018945058232930992	0.843705150217921
0.21731150759150666	0.9839137106986987
0.22933941098025118	0.984154529597995
0.01781160051087962	0.9692159658903146
0.13301893273406135	0.98188036170965
0.2753859326536492	0.9849995186215077
0.07709330630313045	0.9798611304501021
0.016766242312492914	0.9683386408169609
0.00618551392466661	0.9406397264361877
0.0018260517612766476	0.839789303855911
0.40853677063020566	0.9869745609083412
0.48078350493827116	0.9878683774802745
0.507958913408296	0.9881840434802739
0.017701781160051087	0.9691299313172399
0.7583055459870361	0.9908068324273352
0.8271082234316179	0.9915804881709446
0.07109863400590365	0.9795709878856096
0.8195982881359593	0.991491096482962
0.5765241370120864	0.9889410618924359
0.3628766910502232	0.986358096340223
0.7617857212147924	0.9908441633299452
0.5675878923921669	0.9888451372463909
0.4669278414872371	0.9877042525023224
0.9931358024872131	0.9950645617524254
8.797750216374627e-5	0.35913558241256577
1.096973293276115e-4	0.36709760932591706
8.212047011955789e-5	0.3570088501918525
3.254313429552168e-4	0.46207632860062814
3.454428691061937e-4	0.47018216468397994
0.16305867391669618	0.9826947447127371
0.5341781613971072	0.9884805559638901
0.02786470792872529	0.9751735458682579
0.5167165185508678	0.9882839324096545
0.5286907324792073	0.9884192708917285
0.9662664239414971	0.9938342112903683
0.9510089774878873	0.9934758768056777
0.9584751070647154	0.9936412256715894
0.9491215489116476	0.9934357698302037
0.8180637457403819	0.9914729627890614
0.12004609484218776	0.981485185827517
0.0955148922971121	0.9806376776481469
0.09399011162160839	0.9805784629265297
0.11052805170587889	0.9811742453465715
0.10975943827158008	0.9811480717128005
0.7361216710551699	0.9905712960418089
0.7507131241567552	0.9907252800722913
0.7704455871351268	0.9909379044828395
0.8225586517697937	0.9915259514177404
0.3656381596375571	0.9863966389055345
0.6164002754269319	0.9893582894351859
0.8787228302350244	0.99225044605499
0.8938850999179161	0.9924716762594991
0.5765022951634216	0.9889408202194107
0.7846720739274584	0.9910937282834267
0.806385311930274	0.9913377388088869
0.4027657637441663	0.9868990407831292
0.41026605934125226	0.9869969451813808
0.9486366354669891	0.9934255715525931
0.2843424328427215	0.9851538315001719
0.23676942219280692	0.9842975370434139
0.9771243851794149	0.9941686106472278
0.7730415945672123	0.9909662321189627
0.25690394601671185	0.984670784164919
0.9255184419025739	0.9929891832270187
0.9797821354909663	0.9942701723048435
0.20435685090327027	0.9836459588202118
0.34358240728165745	0.9860812565092544
0.8420305988436999	0.9917640988275888
0.9027283641541342	0.9926085254316588
0.9559252237599779	0.9935827087029174
0.7589039394275507	0.9908133723497767
0.5219840647241087	0.9883436435120464
0.059807374418216736	0.9789453488481996
0.2812162419891359	0.9851003697325404
0.36474911098184964	0.9863842942820757
0.7318122377071574	0.99052614772036085
0.5079290181405705	0.9881836511403502
0.757197834801679	0.9907948568400138
0.021936415327999285	0.9721491136770648
0.5548312765999246	0.9887075501484156
0.4952051041105749	0.9880370402013642
0.9957903802397405	0.9954123912786416
0.9993025251007379	0.9963562722353904
0.8627724236776866	0.9920313774603134
0.8379705774435691	0.9917131894088208
0.531583008115528	0.988451774205212
0.4474403976827141	0.9874680654450043
0.6756658743810612	0.9899536088513169
0.8856887936795791	0.9923504767915519
0.137773744560434	0.9820195117842253
0.37005045711084567	0.9864582265831547
0.6474900116249884	0.9896732912364716
0.8019138340290389	0.9912864585918362
0.24561000195600466	0.9844637269387256
0.6145605572575521	0.9893390382132944
0.7083909427344555	0.99028412565009
0.1556236598226027	0.9825039225095231
0.447137784360431	0.9874642811363251
0.36016073648273267	0.9863202605919255
0.3991403829303146	0.9868515270405237
0.5873297510261093	0.9890554986146826
0.9092156372505774	0.9927131843280561
0.9450889823492238	0.9933542093228089
0.5425903236705727	0.9885739232548028
0.1606874300893063	0.982634831160043
0.8187449917800216	0.9914809244742545
0.7754517632533958	0.9909922711694763
0.7181450974750457	0.9903837679887693
0.7687694997984815	0.990919620621485
0.5421665429978755	0.9885692438905624
0.5419301873505923	0.9885666009985573
0.6423734060483861	0.9896223311068475
0.5656301794313969	0.9888239703528463
0.9303431720489741	0.9930764030221837
0.9066925986760423	0.992672217113589
0.8383289545917728	0.9917175459048618
0.5709780157522436	0.9888817933735348
0.286247066450591	0.9851860704811668
0.9329602892007189	0.9931232245558408
0.41925111256154	0.9871134630731724
0.4400178297817145	0.9873763280223844
0.5790696275427908	0.9889683518601416
0.523329961879263	0.9883586321545254
0.04155722863302851	0.9775845521709033
9.909366089761213e-4	0.7730526153920645
0.004121032150591127	0.9138840705975225
0.0029754942999486167	0.8894597221556574
7.733722728347071e-4	0.6890046440937292
0.002185283059986868	0.8610734219294905
0.5819196837397931	0.9889985248139185
0.6511596862436743	0.9897095972516339
0.7935639027210428	0.9911921589350923
