# Supplementary material for: Exploiting pleiotropy to enhance variant discovery with functional false discovery rates
Source: Nat Comput Sci. 2025 Aug 22;5(9):769–81. doi: 10.1038/s43588-025-00852-3 (PMC12457191; doi:10.1038/s43588-025-00852-3)
Supplement: Supplementary file 5 — Source data for Fig. 4. [file 43588_2025_852_MOESM5_ESM.zip › data-figure4b.txt]

pvalue	fpvalue
5.16711879522128e-6	1.286504470991766e-4
2.367687959861291e-6	9.131262469612641e-5
2.993229113035068e-6	1.0087885367161547e-4
3.8863455688640215e-6	1.1638996937470278e-4
4.222600128518151e-5	3.2961621466528525e-4
5.510027612245556e-5	4.4404422892244344e-4
4.691145477535033e-5	3.88989744227427e-4
5.532611602111089e-5	3.517152666264697e-4
3.823361907819384e-5	2.776089890534013e-4
5.428237990286047e-5	4.76489498969604e-4
5.0946185581486495e-5	4.043009928528539e-4
4.49257721814385e-5	5.029023526840785e-4
4.248370175198924e-5	3.2872088757509595e-4
4.070175536092361e-5	4.14096165504503e-4
3.877135448533744e-5	3.978735605723206e-4
3.669735023272877e-5	4.692973306378675e-4
3.5484558357775144e-5	2.828128409858806e-4
3.548817059449948e-5	3.592508702807854e-4
3.546505977952842e-5	3.4618118468186115e-4
3.544723815317827e-5	3.9281961201691597e-4
4.706104593532625e-6	3.476634129748486e-5
4.926365533417095e-6	2.466996409771108e-5
5.037138083305059e-6	3.595198027172403e-5
6.093469044099018e-6	1.5052264708580973e-5
8.774128733204314e-6	7.161280784304394e-5
6.714677700764987e-6	1.9604427580042205e-5
6.2663721468558745e-6	1.479617352881061e-5
5.8458718621226055e-6	1.4679444715242665e-5
5.766750001609699e-6	1.7659334147746553e-5
7.595797835901026e-6	2.2551167388748527e-5
7.480158146931093e-6	1.791676281631304e-5
7.52080992023947e-6	1.7043296392412884e-5
7.478007352043794e-6	2.1382381657139123e-5
7.353430331624971e-6	1.637433603404892e-5
7.362183974519021e-6	1.9226494660451196e-5
7.389724669872015e-6	2.0463829687893496e-5
7.390730774703726e-6	1.8961526053966037e-5
7.649552021218544e-6	1.5472055317211054e-5
7.347507306523472e-6	1.702220167312919e-5
7.350193464029643e-6	1.9851192603886396e-5
7.305224372833698e-6	2.3889645184606083e-5
7.32194368060861e-6	1.802447482349005e-5
6.769374915214092e-6	1.8632408667515332e-5
6.22074399287832e-6	1.3479436093061155e-5
6.698429061650385e-6	2.0577994064452223e-5
7.113257979201239e-6	1.8719912546806015e-5
5.423273705705629e-6	2.0031779063067345e-5
7.145963782701808e-6	1.8327440773046262e-5
3.923553112674933e-6	2.6516334152721543e-5
6.850851793684334e-6	1.495343369758441e-5
4.305011559456282e-6	1.0972489001885596e-5
4.318973916165351e-6	1.5391476974224025e-5
1.9520622879536456e-6	1.3016493870072913e-5
2.0427024956707766e-6	1.882953838125583e-5
2.003544468973332e-6	1.6250016489533428e-5
4.875030215378213e-5	5.056270625593675e-4
5.086921746935605e-5	4.968916318250318e-4
8.344314507670445e-5	6.399941478575452e-4
7.472955439780054e-5	5.547933916140095e-4
7.419873780134341e-5	5.199587186999902e-4
5.192130593721143e-5	7.559479868381505e-4
7.319495879074515e-5	5.219837237117115e-4
7.389013738661055e-5	5.692252070201705e-4
9.712249887641051e-5	4.371087550944245e-4
5.881229341514958e-5	3.363548445044737e-4
5.7181877130106266e-5	3.7145353877812525e-4
5.279173846849027e-5	4.1150592855133e-4
3.662559220926622e-5	2.9187384628135224e-4
1.9367202099894548e-5	2.3914790257839255e-4
2.683086734636344e-5	2.3798459697415303e-4
3.242716162257391e-5	2.9168825908333927e-4
3.3087339805977786e-5	3.134255285962808e-4
3.266878711613922e-5	3.211413535451035e-4
2.045717448349501e-5	2.5801215826209533e-4
1.880662211386777e-5	1.7956081362962322e-4
3.196737902294876e-5	2.693923967026e-4
1.5868462799217926e-5	2.1319257284177758e-4
1.654059100548133e-5	2.2230046595695646e-4
4.538556569507766e-5	2.850855467721147e-4
4.539829404016421e-5	3.4183939691455323e-4
7.953164437207245e-5	5.639863750895423e-4
3.746948744724436e-5	8.331132381259206e-8
3.190652209037924e-5	7.316406949093801e-8
3.2868319668370683e-5	7.560662237686836e-8
3.2356893146211835e-5	7.377192259612882e-8
3.219877934009777e-5	7.43798485984766e-8
4.607459487919174e-6	1.281578607909197e-4
3.095890544799058e-5	6.077310251481115e-4
2.226692231379475e-5	4.959626746387564e-4
8.628533654298373e-7	5.701736506946476e-5
4.256664981308069e-6	1.1133861967445176e-4
1.2258855847053112e-5	1.807586975989923e-4
8.214821986361409e-5	4.6381339939013255e-4
4.634796456361019e-5	4.4780105304910965e-4
1.886908515099467e-5	3.3269159799165525e-4
3.815786542032757e-5	2.802385545452745e-4
2.528667722238284e-9	2.365022179967439e-11
2.689161704069268e-9	2.13680252089396e-11
2.2137020747342882e-9	1.9160825232774682e-11
2.0950901402493526e-9	1.5172203342642017e-11
2.174137320592669e-9	1.1423235438893063e-11
1.2471315607558563e-9	4.4650472158221846e-12
1.424181419282696e-9	2.983730151789914e-12
1.539906482538503e-9	1.5071115960930082e-12
2.140483089074256e-9	7.737999096914394e-12
2.333256483493088e-9	6.062822608556077e-12
5.379657097356173e-6	1.586386080287186e-8
5.719182460001905e-6	3.026824629129976e-8
5.884484984859273e-6	4.627766855735714e-8
7.65995104111802e-6	1.0846830087489471e-7
5.665891122816753e-6	5.351995698093257e-8
4.968826385298317e-6	7.136709927486155e-8
1.0731106129293804e-5	1.7205088411482618e-7
5.1277027769292815e-6	1.7435505324792097e-7
6.522427153203195e-6	4.7669648889538433e-8
1.0517674398056737e-5	2.546601576128368e-7
1.109408028560276e-5	2.7321138927057584e-7
1.0593720022172186e-5	1.5568781554158043e-7
1.37833127946211e-5	4.642921535760551e-5
9.669829837137293e-5	5.617766007114066e-4
9.824251145531994e-5	7.062887601529323e-4
9.931988658478285e-5	6.120154368901835e-4
9.384151933923492e-5	6.144995374824561e-4
2.6487898040202453e-5	3.881845058046838e-4
3.696991952553815e-5	3.0476097292577695e-4
7.562259907753441e-5	7.417153594940322e-4
1.617668531400502e-5	2.4499173296301283e-4
1.8385562321357505e-5	2.798713258175605e-4
2.058619221642514e-5	3.441051808632291e-4
1.913401308694977e-5	2.620272148146422e-4
2.5874695896511592e-5	3.159495831978067e-4
4.9367923519121626e-5	4.485673412216864e-4
5.878220593251933e-5	7.895655652087989e-6
6.73001618191098e-5	8.751119659607924e-6
5.3206497628620966e-5	9.979576805467664e-6
6.078167417665798e-5	7.54846493538575e-6
4.205272999965997e-5	6.779245264916018e-6
4.762456704136505e-5	6.7095553236793525e-6
3.2039484120869914e-5	1.5231087908232978e-5
4.205643295513072e-5	5.8789404190862855e-6
4.266930568895573e-5	6.863800886923834e-6
5.758299110209773e-5	7.063676641298702e-6
5.439077822628927e-5	7.972138581614297e-6
5.444859671800383e-5	7.267298139753466e-6
5.979934651593258e-5	7.668267530811725e-6
5.981452704329495e-5	8.095088200283406e-6
5.086080162037923e-5	7.034911085254557e-6
5.093135431663041e-5	7.1358813820455816e-6
5.483136455278732e-5	9.266824731148657e-6
6.344390960903357e-5	9.120299461225071e-6
4.764814929144856e-5	8.357938544897475e-6
5.826085488364584e-5	6.765237351711131e-6
5.791139217120734e-5	6.557652849181686e-6
7.776174101097455e-5	8.141299656684735e-6
8.36087450361841e-5	7.623159884234109e-6
5.238341795942205e-5	9.234211486458425e-6
3.759866109994852e-5	8.018121462444866e-6
4.917889043240364e-5	8.498093704839383e-6
4.804585011555144e-5	1.013085684492124e-5
5.0767028546579126e-5	6.8920616879515256e-6
4.989747952170312e-5	1.0660774090025669e-5
3.927123146649533e-5	6.5714019254418035e-6
3.816625241253648e-5	5.995340177823829e-6
4.092020150068438e-5	6.475651962147356e-6
8.939046003442038e-5	7.121388693337904e-6
5.30412383619448e-5	3.813220095442587e-5
5.545773363115329e-5	1.002994881852748e-5
6.795454888084965e-5	1.5755941946390205e-5
5.697279196294916e-5	1.3311728691170413e-5
4.6266664414956735e-5	9.217911636266171e-6
7.55917978576974e-5	1.006356059857848e-5
6.441476012633741e-5	8.342399222109817e-6
4.139565515959839e-5	1.8435389210013585e-6
5.059778752707137e-5	2.1059787568033835e-6
8.749990448607135e-5	3.1869194831135833e-6
8.713728019109297e-5	3.0203730045923223e-6
9.128690086538724e-5	3.0020520489933042e-6
8.695023985746049e-5	3.149701700016177e-6
9.144538539689323e-5	3.0112039790377664e-6
9.500063551979802e-5	3.233741325897118e-6
8.656197693858323e-5	3.0756188194624537e-6
8.354642701935812e-5	2.9655488124301994e-6
9.01834759290466e-5	2.992913321742687e-6
8.707698094739396e-5	3.1404198078112526e-6
8.38088715814853e-5	3.1126120594734485e-6
8.871267976513752e-5	3.2525506291932175e-6
5.204833456937796e-5	2.3043671154793962e-6
9.433577469284488e-5	3.1682830838703653e-6
9.194045663943498e-5	3.30954710133593e-6
9.195242942594874e-5	3.2999940279973607e-6
9.5925645813598e-5	3.084843872004272e-6
8.831288888606278e-5	2.9564390505644693e-6
9.634574615130902e-5	3.3382738946669498e-6
8.205473152935129e-5	8.571397849203232e-4
9.885175561090912e-5	4.797427797165708e-4
9.457265242532216e-5	5.206818237777368e-4
6.489811247062975e-5	3.541999881157042e-4
9.328326034742678e-5	0.0012418573369367269
5.608285255574039e-5	4.4307136844371365e-4
9.5029880661865e-5	6.570740803492055e-4
9.659929847825723e-5	6.230977117050097e-4
7.115784374026905e-5	6.033050035120005e-4
7.118791061617298e-5	6.103609079367081e-4
2.3845426067313625e-5	3.1053040859874186e-4
3.4154838935003686e-5	3.0138600410661783e-4
3.4129390822028235e-5	2.6582351466885283e-4
9.450548925508766e-5	5.600838784224556e-4
9.738752944405723e-5	6.469971732055746e-4
9.573854472676524e-5	6.349823649050558e-4
9.460945870532386e-5	6.381706089325941e-4
9.239466400026923e-5	5.689297511863032e-4
4.1960334220993856e-5	2.2258674978521724e-4
4.488290266345609e-5	4.7380699937932556e-4
4.898479721035777e-5	4.454348613469278e-4
5.342777088998039e-5	4.1205092532935894e-4
8.42262272527414e-5	5.487064656345707e-4
9.438557079916549e-5	6.926612809809976e-4
1.5986744039553197e-5	1.890294007607172e-4
1.6384967512809765e-5	2.076070796000648e-4
1.8246506183465387e-5	2.1279623685660192e-4
2.2142193214392452e-5	2.397302790444552e-4
2.822790006982472e-5	2.640137376395638e-4
3.96899402503761e-5	3.2686860011577827e-4
3.112866326014052e-5	2.484030750942637e-4
3.2030679238029385e-05	2.53368662154804e-4
3.323360750523019e-5	2.681205827345756e-4
3.5600298596821725e-5	3.241917039504556e-4
3.922213127933565e-5	2.861932964982497e-4
5.230223723169645e-5	3.811607185161333e-4
2.5692775928690925e-5	2.447571035722288e-4
6.48726415900437e-6	1.8991002445878878e-4
9.848950468031142e-5	6.801682344194829e-4
9.560872184652804e-5	4.895418534403189e-4
9.888472313414036e-5	5.737361340181185e-4
9.014027264716788e-5	4.392558260130545e-4
9.834496156209432e-5	0.0010683496645788766
9.516582921543089e-5	4.703534209967066e-4
9.160669186925224e-5	6.266501576594431e-4
6.747371581094351e-5	4.6262035925812234e-4
9.633279634190184e-5	9.402962044933062e-4
9.353291182570684e-5	4.2387979849472737e-4
6.063537909065961e-5	3.5695308282487925e-4
8.472353365623806e-5	4.519140510530915e-4
8.460555658401833e-5	4.4425277577665495e-4
8.730727073720271e-5	4.4501760784191295e-4
8.472483167047619e-5	5.132476209846479e-4
9.71155935157758e-5	6.013576745461062e-4
9.175181011112012e-5	5.105122697131474e-4
4.0540360341714585e-5	4.8314412169914774e-4
7.292636274767655e-5	4.3061747432353244e-4
9.130063358166915e-5	4.506584102990374e-4
8.37510488896191e-5	4.558263569471956e-4
8.0811177975624e-5	3.8972815153516933e-4
7.959496113223973e-5	5.161310243338318e-4
7.492542008349305e-5	6.078061235251904e-4
8.04865241115581e-5	5.431464312130052e-4
7.837378708878827e-5	3.943678213374378e-4
7.724147388124441e-5	5.297409343297947e-4
9.87719303398758e-5	5.419048593082016e-4
6.711352697713449e-5	3.991564651155391e-4
8.141599877268129e-5	6.867179454043216e-4
8.073825971645724e-5	4.762775661717042e-4
7.82673234119899e-5	5.675269625380673e-4
8.762215912037514e-5	5.482669995674833e-4
8.461908716138706e-5	6.576857995990932e-4
8.173955073743267e-5	5.118794875582704e-4
8.296615749943299e-5	5.303220580512108e-4
7.105712607125678e-5	4.575749215099177e-4
8.57923315988996e-5	7.534275406215205e-4
9.671046543106522e-5	6.199269427433555e-4
5.898229154463256e-5	4.6964929385603845e-4
8.875612092710156e-5	5.038340456800096e-4
9.123593115765748e-5	5.213327266948254e-4
9.447811937513745e-5	6.389302887335861e-4
9.053744294503664e-5	5.794426484020464e-4
8.244544662749871e-5	5.904514572308494e-4
8.024324395998207e-5	4.923216547422524e-4
1.862044484969978e-5	1.9532466405717825e-4
3.201552576250937e-5	2.814024665545881e-4
8.440358872595599e-5	4.981068509346038e-4
8.81685327849331e-5	4.2848301158349833e-4
8.636080002077534e-5	4.310308566514756e-4
7.345828863011171e-5	4.3586346050416305e-4
9.455014181359916e-5	6.6243056693394e-4
8.123606709858997e-5	5.156982939353268e-4
8.114537829266944e-5	4.64515588276581e-4
9.292854828512289e-5	5.589807271011395e-4
9.302668805849444e-5	5.498787865663986e-4
9.301397075277626e-5	4.723261316480659e-4
9.31503887850504e-5	5.08427188704524e-4
8.863133049550782e-5	5.7255206110758e-4
9.51506267965122e-5	4.167590936953121e-4
9.511106381786246e-5	4.8186775506116276e-4
9.52180816686048e-5	4.878333117389474e-4
9.546915687123816e-5	4.277950728017104e-4
9.532163758174912e-5	4.6177853638501744e-4
8.084578705997725e-5	4.164174600664981e-4
9.803168075400236e-5	4.6304137113418114e-4
8.173298566805986e-5	4.7239661928280026e-4
8.725670901633953e-5	4.5086760419958254e-4
8.600245508389367e-5	5.876948036125187e-4
7.892262268545264e-5	7.403032079174501e-4
6.071560198816995e-5	5.095054218766701e-4
7.198730507967051e-5	4.1764766517146413e-4
9.048977039831954e-5	4.436272156275685e-4
8.100000222216825e-5	4.24565944293924e-4
5.624281612966074e-5	3.4397558703257327e-4
5.625202584442495e-5	3.4332777763226824e-4
7.476925792265172e-5	3.871787441159694e-4
9.15587761168018e-5	4.5652559651967025e-4
6.197933198541766e-5	3.595136184167214e-4
6.229900485552322e-5	4.1860502399400243e-4
5.677856480751265e-5	2.8410206578874777e-4
5.684743850216293e-5	3.4865145748362505e-4
5.679420828666544e-5	3.5649389826572335e-4
9.285143048222284e-5	4.397409513870774e-4
6.189790766695503e-5	3.508666024827576e-4
5.7638976862560006e-5	3.468308045737701e-4
6.244791195673607e-5	3.8282968758764313e-4
4.29137929171997e-5	2.619069704203557e-4
7.59266069852988e-5	3.84634531179922e-4
5.904289562952993e-5	3.5472395424134673e-4
5.905707527656804e-5	3.7849474923361026e-4
7.624828622969157e-5	4.401568600816924e-4
5.897909497917773e-5	4.0159103443018345e-4
5.826054214480598e-5	3.6010493650784814e-4
6.955816823355591e-5	4.0104960330014216e-4
8.998298251723416e-5	4.5778488864961e-4
6.976544408045881e-5	4.302041689108882e-4
8.834783226351426e-5	4.479403645757304e-4
7.048378092378149e-5	3.429392558483128e-4
7.149352439795567e-5	4.145737494769641e-4
9.77197505980652e-5	3.7390775467189126e-4
4.967007695297289e-5	3.671524575377595e-4
3.965990368300722e-5	3.2304686769245284e-4
8.279882115886633e-5	4.812300422608291e-4
9.125400249449957e-5	5.120954321412749e-4
6.115727323354095e-5	3.871117245093394e-4
7.061399395331833e-5	6.252891436592399e-4
5.789888873183543e-5	6.437978583744366e-4
6.190755961901716e-5	4.264202701213785e-4
4.9989182276750265e-5	4.179211628612676e-4
4.0743830678340064e-5	5.861313584221804e-4
5.590317042902169e-5	4.909668816824866e-4
6.910837190609079e-5	4.554767806325728e-4
5.205540647044117e-5	5.319939807709212e-4
8.323771749652853e-5	4.8555793297997394e-4
4.645950501886115e-6	1.1528822195188506e-4
8.15219976444962e-5	3.606307556425827e-4
2.959555800262328e-5	3.733104860923866e-4
4.290492824432768e-5	2.6751555795724645e-4
3.6796787526151616e-5	3.3944937157302606e-4
3.679219620249643e-5	3.2712388513688855e-4
3.644603717890412e-5	3.896610111698987e-4
5.59445716965484e-5	2.639534802713914e-4
8.491492607745724e-5	8.935156294017987e-4
2.7102823128286413e-5	3.9355985349641225e-4
1.7293904222984783e-5	2.4551998272380953e-4
8.872735556186566e-5	2.094452782914803e-5
2.996766154474464e-5	4.5792487423669504e-4
2.5534742649923288e-5	2.702413455981008e-4
2.5226669628960004e-5	2.711516458559959e-4
5.904259664780544e-5	4.989649463984523e-4
5.747960747327235e-6	2.1443906357562716e-4
1.0434599055061084e-5	1.949368200605735e-4
1.46563312637494e-5	2.0935189469744076e-4
9.047565085095178e-5	0.001010692735373551
5.897208927392885e-5	3.466358942373532e-4
9.817446345845984e-5	5.727740245544021e-4
8.274880931701724e-5	4.187418330812161e-4
3.0471759122878703e-5	2.954704455578422e-4
7.557814075452514e-5	4.355868556201855e-4
9.012017525903004e-5	4.555466937691575e-4
8.816682465682602e-5	5.860569278841143e-4
3.980698817465763e-5	7.71581497529152e-4
9.159974764033502e-5	3.357114536793488e-4
4.419516588255925e-5	3.746380250444986e-4
9.392880019363027e-6	1.1615026553443114e-4
1.258837098986726e-5	2.086759615048004e-4
1.1393362641962863e-5	2.3908968933430096e-4
1.175654709568528e-5	1.5431479293967948e-4
5.103127997016361e-5	4.056577650640666e-4
1.6622772147422337e-5	1.6940678563410281e-4
2.459603316482012e-5	2.838563385044106e-4
2.035880540230454e-5	2.826287973088991e-4
3.187873332476581e-5	3.075171221099489e-4
9.0682941331281e-5	4.702829935212148e-4
8.527999231426824e-5	4.813008873724149e-4
4.445649595521909e-5	3.664921619887718e-4
3.2599789991620545e-5	5.541327734394624e-4
6.2512261819552376e-6	1.915089597179656e-4
4.549949213945315e-6	5.724450124290216e-5
5.673887848125553e-5	3.344897828734943e-4
8.952146259273906e-5	1.6657858507284002e-4
7.944674910516287e-5	6.513395661970741e-5
7.151983185924503e-5	9.149231987899124e-5
3.777665870632295e-5	3.572811545257092e-4
6.436997978565448e-6	1.1547767707178934e-8
8.579726880067998e-6	1.2021544508076274e-8
8.859567220992458e-6	1.2265192904355685e-8
8.980135346470282e-6	1.2757017196477849e-8
9.278059556905572e-6	1.400434656030878e-8
1.2269655215546957e-5	8.712538111568996e-9
1.2419577801850823e-5	1.8160671060014168e-8
9.417498351183186e-6	7.79122011534113e-9
1.0709566049831382e-5	1.5320268616210146e-8
8.634888958892252e-6	1.1079130037581255e-8
9.694173256118928e-6	1.4260090404078042e-8
9.440796494120702e-6	1.3752865037439143e-8
9.682233148069117e-6	7.962201551729541e-9
9.408901571588026e-6	1.3501472698166556e-8
8.495058395483125e-6	1.1313126517268074e-8
3.472146285845668e-5	3.253380109054434e-4
3.961631189372256e-5	2.7596013341818856e-4
9.966781034776066e-5	5.226349606075477e-4
3.5376658755329936e-5	2.9125533137686576e-4
5.864381671819858e-5	4.252525237116201e-4
5.8040864545202e-5	4.561060350141174e-4
6.016743259312385e-5	4.7705477790106987e-4
5.392552755857346e-5	4.4626959229495706e-4
6.084896756669523e-5	4.507978716089262e-4
6.071768058105716e-5	5.385483874542937e-4
9.030499403513193e-5	5.293052033415156e-4
5.9635272955876334e-5	5.087146647125196e-4
6.211473570582338e-5	4.791765342642243e-4
8.560853918001452e-5	3.401595092064788e-4
6.700964010409563e-5	4.8562897950883693e-4
6.511063175614769e-5	4.96177011662875e-4
6.148949391353352e-5	4.481493404605854e-4
6.176073831509601e-5	4.094637421055428e-4
6.121757883780154e-5	4.898267730847161e-4
5.929086663339876e-5	4.5624588170948486e-4
9.764335472334008e-5	1.733831100200697e-4
9.722788019657276e-5	2.0010626828474934e-4
9.71684230150012e-5	2.0021776385520203e-4
9.497973155960596e-5	1.7500350738949486e-4
9.505207413644972e-5	1.7176698278621204e-4
9.43610172400982e-5	1.7096070054842513e-4
5.021537666412886e-5	1.455089108795689e-4
7.206285343515261e-5	1.9360845645231042e-4
7.191805062973802e-5	1.4433634912678825e-4
7.368939230996802e-5	1.3395414749838664e-4
4.7207047764700646e-5	1.377601394677472e-4
7.122313646406062e-5	1.6339187135052307e-4
6.43552565535613e-5	1.358032292387646e-4
4.128458552882864e-5	1.3545282986829747e-4
5.802435663843256e-5	1.4899195381295807e-4
7.763804405387019e-5	1.1314118686275278e-4
4.002275755094616e-5	1.424558951765507e-4
7.108254374435422e-5	9.702428434655613e-5
4.698210527523848e-5	3.3899761297830403e-4
4.82425334652449e-5	3.7683109313334234e-4
1.808572529481006e-5	2.3155787710860994e-4
2.5040907807547067e-6	1.1481004464524076e-4
2.902436763508623e-6	1.2097367562832452e-4
7.702115959373096e-5	4.0898751969734303e-4
2.3540043417841257e-6	1.0291053496272266e-4
9.798355811852274e-5	5.001095331535734e-4
9.188387632868868e-5	5.818927981486714e-4
9.195664029589217e-5	4.0071132623200223e-4
8.066713061304606e-5	6.09909902007392e-4
7.095072984598053e-5	5.438040385299077e-4
8.519800444253966e-5	5.371633923306798e-4
6.262904825821363e-5	3.0538691803134966e-4
6.233627037445538e-5	4.547078504182961e-4
7.199529690895314e-5	3.949066595088356e-4
9.655625044944368e-5	3.629990745649153e-4
4.263033559727602e-5	1.5985391259680087e-4
7.448195473295791e-5	4.905392443414131e-4
2.229185659368573e-5	2.50468323802667e-4
1.7941565933007796e-5	2.4025487849229897e-4
9.254651772519902e-5	9.938526967717685e-4
5.946771888255091e-5	4.339974052752858e-4
6.434416152445975e-5	5.906750877384266e-4
6.436967418140518e-5	5.032606620366257e-4
7.923262636358283e-5	4.345500740370008e-4
9.354729273055628e-5	9.788950155766353e-4
2.378695067698112e-5	2.48992654423056e-4
2.452684421902641e-5	2.853930892308396e-4
3.911324458953631e-5	2.596869714338451e-4
2.5652749659306333e-5	2.5944749361912615e-4
2.317003329097354e-5	2.712730661088421e-4
3.910042912017925e-5	3.4404038286622147e-4
2.329264326102021e-5	2.7516725374444884e-4
2.337204075288427e-5	2.690894189252808e-4
2.614325491565902e-5	2.743139989266224e-4
2.2411839851186483e-5	2.5105917708073396e-4
2.582269959166613e-5	2.887837892456418e-4
2.453156461862532e-5	2.7498435573868215e-4
3.48151399394695e-5	3.0770523338977877e-4
2.4787516452833253e-5	2.6769701470534627e-4
2.4861061622470813e-5	2.680600644472721e-4
3.342643798320814e-5	3.0294730395678316e-4
8.877545549243179e-6	1.62068338204481e-4
3.365873171738975e-5	2.8977197428894913e-4
2.671094666139989e-5	2.9646503473889003e-4
3.447752466696945e-5	0.00029995137777560113
3.421319106505717e-5	2.4031319401345371e-4
3.425531290438255e-5	3.034473282199761e-4
3.4388537364215256e-5	2.628694685657663e-4
3.4388537364215256e-5	3.0401015658102734e-4
2.516405665246164e-5	2.882899445225118e-4
2.517447023930296e-5	2.591482358558362e-4
4.804157298139557e-5	3.1380375631642385e-4
4.812720841637625e-5	2.717588905041853e-4
5.148384001754523e-5	3.209509945641188e-4
5.587169880122984e-5	4.0287754441837475e-4
5.669317448516123e-5	3.9679408926864836e-4
7.209350010939571e-5	4.261454555930105e-4
6.983379622141564e-5	3.407407503134043e-4
6.924771278323917e-5	3.3519693901369943e-4
6.904252640140961e-5	3.256567199922294e-4
6.754223164780333e-5	4.070159529590709e-4
3.2469076568797496e-5	2.874262052117439e-4
3.182343006708002e-5	2.7133378270291123e-4
3.1599440984979456e-5	2.925546629855308e-4
6.346437419224644e-5	4.3752407295243685e-4
3.1267464374901865e-5	2.652198851493484e-4
1.6016720769617277e-5	2.4142191218421138e-4
1.549686546981548e-5	2.2333160828548191e-4
1.5675783283105286e-5	2.0637116763617497e-4
4.6406734275781856e-5	4.965343031134814e-4
3.0258122907284137e-5	2.8594696241943557e-4
1.2252809554802938e-5	1.9449389296995274e-4
7.524369872875378e-5	4.28070159413753e-4
6.180012573096824e-5	3.6411857643548374e-4
5.956080816641348e-5	3.7118840028204937e-4
5.777286519484392e-5	2.966515983662916e-4
6.017992036773811e-5	3.382235634117786e-4
5.7925444667863314e-5	4.102123190127913e-4
4.70180795860384e-5	2.6136619688235744e-4
8.154815907931511e-5	4.342046297793501e-4
1.41191882118442e-5	1.828330172467174e-4
1.4808252336410626e-5	1.745169345071329e-4
1.1151560065240687e-5	1.8809443394146854e-4
6.532554543616635e-5	3.976711265380552e-4
3.543256572443385e-5	5.214050559612377e-4
7.293993696115222e-5	9.406255276777399e-4
7.752926264245365e-5	4.5463796051175523e-4
1.1681979347920993e-6	6.730596108508823e-5
1.1801337997445547e-6	6.746802052711984e-5
1.223986920201731e-6	6.53738062595644e-5
8.854422591079791e-7	5.922579922774524e-5
1.2235679828778515e-6	6.803704212153415e-5
1.2250111706473235e-6	6.589477050727137e-5
8.692632078957809e-7	5.694173096749099e-5
1.3967255786083955e-6	7.298564355409949e-5
9.27765447368578e-7	5.222855494307423e-5
3.083565766301963e-5	3.6438210514493335e-4
9.153059732020568e-5	9.572854116362256e-4
6.04976745141035e-5	4.476617437807966e-4
3.7485638158020606e-5	4.1778441071576634e-4
1.9041630278239847e-5	5.252235222554493e-8
5.5452311209090586e-5	2.2706688541635948e-7
4.530058603591008e-5	1.7319662635246667e-7
5.831082934424985e-5	2.1081397316483627e-7
3.416594251390206e-5	2.6199021137733206e-7
3.103905130667437e-5	2.1932932305396182e-7
4.887432283289385e-5	1.6353864711793522e-6
4.272147335584229e-5	9.341556666608743e-7
2.067390098558336e-5	6.93003261939371e-7
2.02783970974807e-5	6.736306824075663e-7
7.96224480316164e-10	5.350175561294333e-14
1.4444982480595158e-5	6.473635483551056e-10
1.518206713244823e-5	9.247262732144233e-10
7.5415414247919504e-6	2.6684095283583536e-10
7.582813964904385e-6	3.0033438963418423e-10
3.729746487613428e-6	1.8108243937533925e-10
2.910617319822404e-5	2.675680217876879e-7
2.3057809928820485e-6	7.790817043427318e-11
2.1376340692365965e-6	6.334782044593447e-11
2.334576969142067e-6	9.264340036154004e-11
2.593052092539929e-6	1.0848090041348648e-10
2.6407241587671164e-6	1.245404318028961e-10
2.6467074041621795e-6	1.4070018089868726e-10
1.16841496320561e-5	3.9138593548819224e-10
2.3159415112306907e-5	1.4256884904707164e-9
5.021287802390043e-5	1.7553000498489238e-7
5.670347496610004e-5	1.985929315927138e-7
5.421631866142211e-5	1.7907251232345902e-7
6.498549321318395e-5	2.0527539481463859e-7
9.583425265560604e-5	2.2381344565213257e-7
4.5748148412364656e-5	1.6094969610805118e-7
4.8921255792115646e-5	1.874479914545832e-7
4.928523309044294e-5	1.8144910381329864e-7
5.009231309726096e-5	1.9109188262477078e-7
6.02121234923326e-5	1.9477903465417823e-7
6.238610714304031e-5	2.1221633932701365e-7
5.893887507199047e-5	1.8504054527124847e-7
4.061773293178829e-5	1.2755261077336198e-7
8.069152592133e-5	2.222407181895056e-7
8.921578890126404e-5	3.581203327821445e-7
4.471831046032949e-5	3.345540549993908e-4
2.235103500243417e-5	6.502988071660165e-8
2.0220773269343488e-5	6.614220601343515e-8
9.287051769265511e-6	4.531066808645586e-9
1.0828207769532677e-5	4.6771576805957905e-9
5.301770743036234e-6	1.678932857193292e-9
1.3280297439790256e-5	5.573629548191446e-9
4.078037585590856e-5	1.3004149415128104e-8
1.2558854748419867e-5	3.275134664508942e-9
2.1150019242448403e-5	5.727112045096383e-9
1.9877083233725003e-5	5.1181433077443735e-9
2.0559840683828044e-5	5.420862592255138e-9
2.2847035682305645e-5	7.624993885532998e-9
2.144931844332252e-5	6.6656135235451394e-9
2.139572586854529e-5	5.883085890035427e-9
4.809784492801646e-5	1.559010328370842e-8
1.932936703309881e-5	4.823334993216426e-9
2.2103847991587965e-5	6.981175396238007e-9
2.139572586854529e-5	6.195649100146664e-9
2.140136075255805e-5	6.508826436673748e-9
2.776494325127021e-5	8.321574354617912e-9
2.139572586854529e-5	6.039191701360609e-9
2.2202103028191144e-5	7.299928899568187e-9
2.1690938695545187e-5	6.352155325829878e-9
1.2369302408117127e-5	2.8428579900654604e-9
1.270763260780984e-5	2.7397193265168225e-9
1.2535647380242432e-5	2.637141270102669e-9
1.1780844029368544e-5	2.337408671529113e-9
2.124630330890881e-5	1.861968239004233e-9
1.1190506665130511e-5	2.238960721846925e-9
6.950710090658764e-8	1.3287678656834266e-11
2.207924332850228e-5	2.0491166957735312e-9
2.2162670586919177e-5	2.143999067509228e-9
3.44130795175263e-7	4.9571715073077133e-11
2.1999493585330955e-7	3.01570861707856e-11
1.015216448585399e-5	7.02535977017915e-10
1.76610817101747e-5	4.1152058271916264e-9
2.375618666694979e-5	8.812306464511518e-8
1.7265093989268572e-5	3.987847536815947e-9
5.932711722670969e-6	1.346722149781424e-9
4.1661165965188825e-6	5.934521542202714e-10
5.086713039277915e-6	1.2174755148769383e-9
3.809506371120516e-6	5.402246291564793e-10
6.611963326411881e-6	3.442789320910135e-10
5.36999641340542e-6	1.2800064164374e-9
4.022095742959828e-5	1.478177017729909e-8
5.208809542832832e-5	2.348211814697796e-8
8.709273735229447e-5	9.741039179891961e-9
8.712019331745919e-5	9.53222184332019e-9
5.7839593607310855e-5	2.8491521379908588e-8
5.485426929472492e-5	8.874058261807207e-4
6.174449930589693e-5	4.4968235759546037e-4
1.8023301585416383e-5	1.7912565875375023e-4
2.393359384224628e-5	2.4869782874228333e-4
2.4320531991761645e-5	2.55269856019681e-4
2.676993051592627e-5	2.479906042564401e-4
2.727778213156297e-5	2.3525769420528828e-4
2.721936146244306e-5	2.4299979815086418e-4
2.7321830747935197e-5	2.750453187600439e-4
2.7715439941569355e-5	2.5313139375474975e-4
6.33200039111926e-5	3.953109116648538e-4
3.484304612601063e-5	2.7443586391642365e-4
3.952692313293081e-5	3.3990124890418327e-4
1.1678240374467026e-5	1.8974485393326364e-4
1.0691031854997316e-5	1.9732300549102604e-4
7.237124920602668e-5	4.5093734107188064e-4
1.4402289509304798e-5	2.3017292961042548e-4
2.1216369469939498e-5	3.495629899802534e-4
4.334401068291637e-6	1.4955805516659774e-4
1.1687720499349448e-5	1.922267125998273e-4
8.547447573311439e-5	4.4508714800450925e-4
6.656546295934607e-5	3.5511706580641436e-4
5.885509458970196e-5	4.214803401702574e-4
1.7802238102269598e-6	8.25702070381782e-5
2.3119752326662942e-5	2.970869860158196e-4
9.298453216731768e-5	6.346789334392314e-4
2.7322380196699187e-5	3.462461247560555e-4
2.269543322855111e-5	2.9008088783918803e-4
1.5498586131877435e-5	2.366488152842272e-4
1.6392141568697262e-7	9.126313332483857e-7
4.073228543847798e-5	3.508013692823037e-4
3.3737988673812346e-5	2.858238282545905e-4
3.175815090227156e-5	2.4546125606385457e-4
3.332238352196736e-5	3.116622090437283e-4
9.643486153516456e-5	7.195052439070454e-4
1.5200290243239436e-5	2.34794530205438e-4
2.2948572419528665e-5	2.36997077023757e-4
5.301026233436078e-5	4.2875829254582557e-4
6.551126824658582e-5	5.254596666097515e-4
2.876439502720854e-5	2.6467688904797346e-4
2.8244552203046668e-5	3.98616068017087e-4
4.513427906592786e-5	3.179096726645416e-4
1.6595238180407654e-5	2.3751972569015486e-4
9.136669628507428e-5	4.390479344760392e-4
6.655164600869944e-5	3.947719363083535e-4
5.420296218836641e-5	2.902044706143659e-4
3.976590318201941e-5	3.3880406366213844e-4
5.546268502365787e-5	4.932492335163232e-4
6.131345610693988e-5	4.0721978389356394e-4
5.231361884798101e-5	3.517805652378274e-4
5.0279913223906304e-5	3.8490207942581706e-4
5.750529839479294e-5	3.782284376216879e-4
4.874515226237066e-5	3.465709263726719e-4
6.616718943066077e-5	4.6838243027640895e-4
5.428073646757983e-5	3.622751003243667e-4
6.783306513217794e-5	4.3676272329922714e-4
5.946011863336887e-5	4.1566607141028917e-4
7.10761210297102e-5	3.837652421764799e-4
7.061084530186806e-5	4.0606508816082407e-4
3.316878714334972e-5	5.041207906401633e-4
9.815476509984503e-5	6.00609248351778e-4
1.812943964975898e-5	2.1756231466124964e-4
2.031429234619841e-5	2.5622282137878363e-4
2.072269696151932e-5	2.5705730874252025e-4
2.1586661265660816e-5	2.4048817632782405e-4
2.0975186423890985e-5	2.333488101744074e-4
2.737334773372847e-5	2.6262874647159097e-4
1.287070186088782e-5	1.9294503615971374e-4
1.5874005671592184e-5	2.1682297061745165e-4
7.51802901207047e-5	5.938081654946752e-4
8.128229862547446e-5	6.218894377127138e-4
6.346322633295784e-5	6.593685792364612e-4
5.903508293960213e-5	5.678960429914345e-4
5.875181229291109e-5	5.701118769204216e-4
6.846469125918946e-5	5.956002174223726e-4
4.574957237380476e-5	4.668348022326702e-4
8.641416434521092e-5	5.731440098759148e-4
9.02344986844764e-5	7.285587470996806e-4
9.05727555950232e-5	6.571505419267425e-4
5.054490315377504e-5	3.7185131059352055e-4
1.290514918566334e-5	2.133624678562515e-4
1.9600856823721205e-5	2.673341538262817e-4
8.728394320583112e-6	1.040153227730887e-9
8.224543761282139e-6	7.577308292187051e-10
9.147238084578628e-6	1.1574157134142335e-9
8.880963035103453e-6	1.0980665708471863e-9
6.926868046027908e-5	2.643985745329809e-8
8.832455636911797e-6	9.823030292684113e-10
7.123720921051645e-5	2.7113009863817294e-8
8.49695825778751e-6	8.688161506249653e-10
7.144418905214775e-6	4.897904373533729e-10
8.475794955534196e-6	8.132039399347378e-10
9.784779798690778e-5	1.6984916051412808e-8
6.629053761516967e-5	9.95089132848907e-9
7.294393748701251e-5	1.0619779392853377e-8
1.5269909352171477e-5	2.260861014273347e-4
2.88002688786096e-5	3.3326918801539944e-4
2.8727816321695463e-5	3.328199358582909e-4
2.8507414517943743e-5	3.5112767298107594e-4
7.496556254908609e-5	4.596055333746278e-4
8.048372018106043e-5	4.953911854323265e-4
8.257179435877259e-5	6.253647386148461e-4
2.588507315741586e-5	2.499958441690521e-4
5.249098384479918e-5	5.103684123333261e-4
2.89740572674101e-5	3.0288481839758105e-4
2.8960111393743443e-5	3.003878445373007e-4
4.079333536892378e-5	3.4546700365508987e-4
4.079333536892378e-5	3.118509809181383e-4
1.383584530511837e-5	1.9810122814663495e-4
8.095415687576304e-5	3.4313350237485533e-4
7.837199588711264e-5	4.719032643030262e-4
4.13180515758885e-5	4.7557136208634815e-4
2.79842994086826e-5	2.8453225016189575e-4
2.692209031091478e-5	2.894013374785844e-4
3.262601049652942e-5	3.0833254948553284e-4
2.9827247514129022e-5	2.557462532419675e-4
1.1067753933284024e-5	1.7122929169154487e-4
7.005749762236486e-5	4.0749160590452594e-4
7.082113842273079e-5	3.806938226994905e-4
7.473105066769058e-5	4.881891239455572e-4
3.225374790941052e-5	2.588490876670475e-4
8.850054517734221e-6	1.5739033932122296e-4
4.760009966530925e-5	4.50030900226053e-4
5.184184263140682e-6	1.0992114641082188e-4
4.260236539527127e-6	1.366555099106258e-4
7.720686823532433e-5	6.542463514727167e-4
7.313303872008025e-5	4.737364508174486e-4
3.42513091953291e-5	2.6987741969789836e-4
4.053438367716463e-5	4.482886641662198e-4
1.2628064857506288e-5	2.371131897792605e-4
1.434205779229594e-5	2.7425307047307433e-4
1.166456361007464e-5	1.9068153498645195e-4
7.98479968463054e-5	5.408828239186387e-4
9.433210794911309e-5	5.654610037956828e-4
6.700868449264999e-5	8.38497972824015e-4
5.104570950059734e-5	6.814002206668018e-4
9.055162959314874e-5	9.977434780925451e-5
3.089662912095543e-5	3.8939248133363806e-4
4.447713639361839e-5	2.3496817093424943e-4
6.849203951993959e-5	2.833037543817112e-4
6.353678896211093e-6	2.274045556452013e-5
6.580414265118547e-6	2.6364523092533705e-5
6.314472064697909e-6	2.59870683270954e-5
6.345159555351385e-6	2.252754159171061e-5
6.222057166887875e-6	2.9252509699898763e-5
1.3441021605425017e-5	3.825481211001533e-5
8.06791385492778e-6	3.2882155509920474e-5
6.166043625623491e-6	2.707778444013519e-5
7.292152220391811e-6	3.1136749264702015e-5
2.274290151344702e-6	1.0147715814210972e-5
7.187137136970739e-6	2.824553522149542e-5
7.2014274635284905e-6	3.166740650657472e-5
8.449775889259381e-6	3.4443648395025885e-5
7.195427908113918e-6	3.183563926530351e-5
8.474336776995172e-6	3.46194961409149e-5
2.280900316240046e-6	1.4428199660311884e-5
8.477223991640643e-6	3.2910775381236114e-5
7.358782074813042e-6	3.239912559939052e-5
7.35021716615903e-6	3.2455753990591615e-5
1.0881518722298449e-5	4.1042979220446805e-5
9.577176276092676e-6	3.816284129805827e-5
9.330909756537205e-6	3.601180396328314e-5
8.79816531480433e-6	3.503149273338475e-5
3.157582666146845e-6	1.7573855459254255e-5
8.367186627874446e-6	4.101091329594823e-5
3.16915095494685e-6	1.759519290822819e-5
8.346777733654236e-6	3.8377578604221646e-5
9.5828348420069e-6	3.7126131745305796e-5
8.34599699670401e-6	4.564091372248565e-5
8.33109153132279e-6	3.643164009947649e-5
3.1684784708763173e-6	2.0327075815594576e-5
8.33776940454624e-6	3.4326688550393754e-5
8.304353539497938e-6	3.509053182628881e-5
3.173199732894284e-6	1.795982606490621e-5
8.345402571885204e-6	3.365892052156362e-5
9.57272449854319e-6	4.302890578705723e-5
8.302498101233864e-6	3.550518427602931e-5
9.57272449854319e-6	3.764306791977305e-5
8.34142372614104e-6	3.6521841589616415e-5
8.168970398379462e-6	3.80403508204304e-5
8.135329666064632e-6	3.5832525667103194e-5
8.13304488879924e-6	3.5594312609850676e-5
1.1186282203907857e-5	4.046814649197929e-5
8.097411528813592e-6	3.357225328770333e-5
8.097411528813592e-6	3.40354734827149e-5
8.098508301299964e-6	3.9962662832743446e-5
8.094717148079603e-6	4.273279531178202e-5
9.652085643312397e-6	3.776522432987082e-5
8.094717148079603e-6	4.543677399585704e-5
8.945658833124783e-6	4.217607690261809e-5
8.094717148079603e-6	4.4088365653514725e-5
8.094717148079603e-6	4.07868533155469e-5
9.657007218390942e-6	3.746010010356591e-5
9.663204562414426e-6	3.770413675032763e-5
9.663204562414426e-6	4.276568011378449e-5
9.663204562414426e-6	4.378905157162028e-5
9.663204562414426e-6	3.7095825282477776e-5
9.663204562414426e-6	3.676315506225109e-5
9.663602960860076e-6	3.94925021121709e-5
9.670809042559066e-6	4.159038949869294e-5
1.1095457784979967e-5	4.008856636406718e-5
9.654499072305315e-6	4.7988990973419984e-5
9.654897142996044e-6	3.700496104167234e-5
9.174288276584204e-6	4.021481047183523e-5
1.13572846490052e-5	4.168771161605573e-5
9.654897142996044e-6	4.680840321640437e-5
9.654897142996044e-6	4.932421172058205e-5
9.654897142996044e-6	3.703524042059247e-5
1.0093240650006766e-5	4.0372990304568356e-5
9.655295227763645e-6	4.656699775453901e-5
9.655693326608665e-6	3.8963417841049513e-5
9.653392519624894e-6	3.688402048989102e-5
9.65109224561495e-6	4.0309660383568274e-5
9.65109224561495e-6	3.782633045888265e-5
9.64609554424287e-6	4.964246812542509e-5
1.101000054975651e-5	4.5982468001804934e-5
9.646994450960774e-6	4.2045554775166725e-5
9.73374951936242e-6	3.724741073663772e-5
9.58075002802879e-6	3.9025480487099096e-5
9.644783275189386e-6	3.94301150765709e-5
9.64029059787789e-6	4.6291553839512935e-5
9.64029059787789e-6	3.7277743448351806e-5
9.64029059787789e-6	3.6793368885811144e-5
1.0166214174619384e-5	4.7744609082553405e-5
9.635696691950248e-6	4.155803003507739e-5
9.583282569192813e-6	3.880859937261692e-5
9.634298293835382e-6	3.7551524494715055e-5
1.0907535798717286e-5	3.999411773938365e-5
9.267741952566893e-6	6.824087043944917e-5
9.648156240478136e-6	4.296306758967379e-5
1.0540300905050462e-5	4.207816722258552e-5
1.028770243647131e-5	4.4658106540995574e-5
9.647774238876784e-6	4.0151663563497256e-5
9.64637414496252e-6	5.056752311019097e-5
9.64637414496252e-6	4.319366606851104e-5
9.64637414496252e-6	3.819349455241977e-5
9.64267597927741e-6	3.691424095281146e-5
6.451725162910624e-6	3.767360060362558e-5
9.64267597927741e-6	3.697470733322767e-5
9.641777482258109e-6	3.822414820465981e-5
1.330957521890724e-5	4.392194812790468e-5
1.238046588986433e-5	4.3259623891015666e-5
1.0569219294331358e-5	4.996155960009868e-5
1.0293964264398404e-5	4.791914033840351e-5
9.092546261727632e-6	3.556459206241644e-5
1.002169493100015e-5	3.7979177423651925e-5
1.0405789575627802e-5	3.952371606393496e-5
9.6269122723564e-6	3.667254945448078e-5
1.027929952636486e-5	3.989977098595812e-5
9.131285636975594e-6	3.565376470171277e-5
1.027929952636486e-5	4.636038053342704e-5
9.679094086183838e-6	5.135823371447146e-5
1.0272615884605064e-5	5.150279747171981e-5
1.0277810743361492e-5	4.1752676941633055e-5
1.0383301115859398e-5	7.537574047575464e-5
1.0383301115859398e-5	6.750859756368459e-5
1.027876575423922e-5	5.110580321638048e-5
9.10305488919679e-6	6.342640162338403e-5
9.10305488919679e-6	4.788422607546487e-5
1.0888097243711711e-5	5.987939990205099e-5
1.0584458996970002e-5	5.197390849142656e-5
9.677619526182277e-6	5.3913865967779754e-5
6.875265936130835e-6	5.3582152433316074e-5
1.021809956617741e-5	5.2410648620528606e-5
3.0980056732353243e-6	2.7412584112695405e-5
1.749227473924168e-5	1.1749505825771076e-4
1.1442604034201734e-5	4.0627283789612065e-5
1.066027324989808e-5	4.053172574972408e-5
1.0445212513073285e-5	4.900667393260414e-5
9.361082557831172e-6	3.3514523810557e-5
8.499876163827625e-6	3.234253853469097e-5
7.034629354226994e-6	4.172017073786386e-5
6.989024057414419e-6	4.289725300625782e-5
7.687680090529307e-6	4.4894340580162814e-5
6.0582745642197785e-6	3.9212060794359554e-5
5.648275894012977e-6	3.094230795603565e-5
1.1739887248240365e-5	8.032018354197477e-5
1.3932930276352407e-5	8.756819968675399e-5
5.35403843240382e-6	2.664330141010003e-5
8.374209408515113e-6	4.670488065528819e-5
6.047469965667693e-6	5.167798239558151e-7
5.348072916081335e-6	4.848116291469083e-7
4.926418600392384e-6	4.4945994100988636e-7
4.612987873529351e-6	3.8323479557527524e-7
1.72488608128485e-6	2.510350426816592e-7
1.7095968231390313e-6	2.4925139841614027e-7
2.126466604578292e-6	2.601435150949516e-7
2.4388847412629437e-6	4.471670445705893e-7
2.6011861543763902e-6	4.6332786952016426e-7
2.9854764685582093e-6	4.680172689898115e-7
3.761790244501818e-6	5.616906789055229e-7
2.2617677667947785e-7	2.3709940596808892e-7
1.5674212854713987e-5	1.660995912922653e-4
1.219344963703987e-5	1.5203464642141388e-4
2.030425035516165e-7	1.7788662369269094e-7
1.024190978764206e-5	2.0552938019259833e-4
2.2604910962331065e-7	1.6753470726761767e-7
2.829800851707142e-7	2.0802529295117405e-7
1.91047396008902e-5	1.2697752630264989e-4
2.7272360103887464e-7	1.9730872676372365e-7
3.492106535885325e-7	4.4033239862725155e-7
3.463048797628149e-7	3.706175777428189e-7
3.494207389602467e-7	5.093208476717936e-7
1.3518785913640597e-5	1.9637869644439186e-4
3.196398165400175e-7	2.52840744567852e-7
2.370281143580029e-7	1.898710308332483e-7
1.3262984606461803e-5	2.1597089094945547e-4
3.596742612726073e-7	5.562520686823917e-7
3.6363582255100693e-7	1.5810314653563466e-6
4.059973152866965e-7	7.793874161339279e-7
4.743967895274517e-5	3.0182300645184936e-4
3.204355547725519e-7	2.4051960536759963e-7
3.169692000381113e-7	5.873009804072136e-7
3.315580031209476e-7	6.386467415334501e-7
1.885292031727484e-5	3.3732090941898196e-4
3.399167991013363e-7	8.837113555527324e-7
3.650277697502247e-7	3.458440403087622e-7
3.740758383104309e-7	7.261605545791778e-7
3.495690720496409e-7	8.090828930238148e-7
3.769526983621706e-5	3.6570050781832005e-4
3.829954241434102e-5	2.8477810947321816e-4
2.5197221630308405e-5	3.6675619917948647e-4
6.3207302131026e-5	5.120234491652637e-4
7.62869856057074e-5	6.053293478379526e-4
3.690964335028895e-5	3.5289137339500673e-4
2.899477881291897e-5	1.9704517880141461e-4
2.3857941036999158e-5	2.603460668510002e-4
2.6769510495669683e-5	2.5473429146249726e-4
2.5055581963107577e-5	3.126064018646324e-4
2.624931858293959e-5	1.5718119397712088e-4
2.6926443927903104e-5	3.6966505140675015e-4
2.346139430497613e-5	3.4702573763236854e-4
4.045115892618745e-5	3.963220413891227e-4
6.104393166869794e-5	3.836315383611613e-4
4.543281762555126e-5	4.0030549453851463e-4
5.81606075946784e-5	2.679995473691233e-4
5.809064884405261e-5	4.45852180248685e-4
5.806606220425028e-5	2.737658035215525e-4
5.10131347001876e-5	4.420992762568883e-4
5.199358226027364e-5	3.7809530822871035e-4
5.16999143508401e-5	4.6311154560247313e-4
5.160685687858728e-5	5.44315668449693e-4
4.698278959401556e-5	5.961278550660723e-7
4.720812452374857e-5	2.403715188884414e-4
2.8281199715309417e-5	2.2268510064836594e-5
2.380705938324767e-5	1.2929150477720676e-4
2.6740320144738747e-5	1.0808592137814402e-4
9.399137890638348e-5	7.466624485988056e-4
9.405153217859808e-5	7.07297305185087e-4
9.301159088200565e-5	5.34031366402895e-4
2.6246134072455556e-5	3.649175463580462e-5
9.472222353244538e-5	5.314122663556293e-4
2.6535870380768268e-5	1.0193993322809257e-4
2.6558691223948348e-5	3.794860262003704e-5
1.6370106708183482e-5	2.143823582691811e-4
1.300532697236574e-5	2.4534383747975576e-4
2.106380498189339e-5	3.4949785687861406e-4
1.8566489920280785e-5	2.0463243064294055e-4
1.857558842796316e-5	2.0856338569359248e-4
2.187332735598748e-5	2.473426926945763e-4
4.097669367255324e-5	3.1835272252994103e-4
1.8464425081933816e-5	2.5449649908635286e-4
2.6461301883648856e-5	2.8361069394151417e-4
3.616589318709661e-5	2.6927118879720234e-4
6.87783339103059e-5	4.978208725428156e-4
7.471852647501193e-5	5.587601678319271e-4
4.432106558535887e-5	3.943004802997772e-4
9.49480980957466e-5	4.5358984884841664e-4
7.345265382220306e-5	3.9187811196208106e-4
7.9505453980738e-5	4.7223169298765475e-5
9.354769179372908e-5	4.1710079062549254e-4
8.196707075176734e-5	4.904679822777436e-4
4.935434166929551e-5	3.4229212817668753e-4
4.4373885593333e-5	2.992658664902254e-4
4.4044841157929626e-5	3.2247483832635425e-4
8.517661158722264e-5	4.976778906835948e-4
4.98282067764362e-5	3.9053409703702577e-4
9.074596135367868e-5	5.596425451794757e-4
5.013911263476075e-5	3.188592714367527e-4
5.037956969346305e-5	3.656345536118293e-4
9.379112560363056e-5	5.060575945705322e-4
5.2436231987066266e-5	3.4650596016715487e-4
9.407155868978308e-5	5.382567643803052e-4
9.407155868978308e-5	5.357789966331067e-4
5.509804932662383e-5	4.45782617474992e-4
4.6421640959336986e-5	3.226654696617693e-4
8.298061409140942e-5	7.46976783665613e-4
4.363346477499013e-5	4.162125111811722e-4
6.157936930138475e-5	3.715198306331074e-4
7.565501569937228e-5	5.947787392052008e-4
7.313461745552633e-5	7.05668235757474e-4
7.192476795488353e-6	2.622076295098717e-4
9.415679382319017e-6	2.667297023811666e-4
9.390213696692852e-6	2.9323591413996786e-4
7.958273092078609e-5	4.5051895024558714e-4
5.21319116095612e-5	3.793606951282811e-4
5.044594622807485e-5	3.325632691016017e-4
3.474812432907815e-5	3.0076205765695695e-4
6.182907731623552e-5	3.925505093568531e-4
5.124185308888139e-5	3.502797292947179e-4
5.15971762304748e-5	3.818947816444522e-4
5.1967644635066144e-5	3.7762941712374975e-4
5.240350343937851e-5	2.977714753980287e-4
5.240350343937851e-5	3.7536867151759744e-4
4.220889010142935e-5	3.0657695107197847e-4
7.295652118325459e-5	3.4871654499964356e-4
6.757664299950937e-5	4.3116867920194187e-4
2.636711898169252e-5	3.741068782393686e-4
6.159715697021733e-5	5.368718807711501e-4
4.599713233481085e-6	1.74300817610788e-4
3.949024062554413e-5	4.1028038467185335e-4
6.821768235677075e-5	5.975427394259927e-4
5.495223075155417e-5	5.810016072944791e-4
7.162293746645604e-5	7.024119942473506e-4
5.5005427120569605e-5	4.423769769984085e-4
5.688769114757495e-5	3.307043891721372e-4
5.5502265766786445e-5	2.7974893749586416e-4
5.824605040760434e-5	3.6392095578668065e-4
2.36420270130856e-5	8.74798436880483e-5
4.441465132156685e-5	2.3856598963398136e-4
6.092935586028141e-5	5.473151130541591e-4
7.927155760323644e-6	1.3251724482457513e-8
3.513962093850536e-6	9.324281642812018e-9
3.5036913377378265e-6	9.11798510144564e-9
3.482821271104721e-6	1.0393788216671354e-8
5.247757406847513e-5	2.2871723181042348e-7
3.394046005999733e-5	5.375417007142764e-7
2.814238683873138e-5	1.769800254831717e-9
3.2142873766119284e-5	2.5358704166833028e-9
4.9811355387306526e-5	4.389735771520402e-9
2.913063276665728e-5	1.9545593589706754e-9
3.773871459372849e-5	3.3884480311632826e-9
3.916972179666302e-5	3.6217332663697387e-9
3.548578220073322e-5	3.0548011810711515e-9
3.925693613355018e-5	3.504979150266251e-9
4.757466925850404e-5	4.24990119846347e-9
2.875517612946681e-5	2.572958975957637e-4
3.210378969292568e-5	1.7568107246082606e-8
2.927494467667725e-5	1.727639260418089e-8
2.317664706906179e-5	1.2510314156152818e-8
3.1922091338863505e-5	1.9062455884743458e-8
1.8721631232091485e-5	1.0169405343350119e-8
4.364501428528235e-5	3.248306411013524e-8
4.370016975030603e-5	3.136813568275881e-8
4.3674730138335374e-5	3.1739241127276366e-8
4.369773610608915e-5	3.21108322538358e-8
3.387088238342786e-5	2.0598288491114824e-8
4.283670792029238e-5	3.063383654013869e-8
4.2668837301538046e-5	3.100036730674015e-8
3.619685963886809e-5	2.5772333799624365e-8
3.680494086772318e-5	2.745233252808622e-8
3.4427470799821e-5	2.091108077051373e-8
3.599997666639528e-5	2.3806327081782014e-8
1.6230106699411648e-5	8.51599097642787e-9
3.5849637278570594e-5	2.154750285898479e-8
5.811558089575217e-5	4.2155906690081064e-8
5.818248624980416e-5	4.3518424477588896e-8
5.265560580599215e-5	4.080326636338231e-8
5.844594673093884e-5	4.306341701877911e-8
5.805340682955917e-5	4.260939999044998e-8
9.07659191561919e-5	1.5154936720425504e-7
3.4893909636458205e-5	2.6104604192874276e-8
1.7941521824687237e-5	1.0847106101659409e-8
4.836912152243048e-5	3.453372181117721e-4
3.633581731781574e-5	2.763872927455489e-4
5.96826937447246e-5	4.250465213849376e-4
7.001307474437839e-5	3.8630763546441396e-4
6.18262006687008e-5	4.243600464222548e-4
4.1309125459904944e-5	5.063905538232265e-5
4.595129192803021e-5	6.917342754797289e-4
9.6205845055248e-5	0.0012702931916431888
7.351926316465452e-5	4.657802612288526e-4
6.058517717053792e-5	4.720442022830058e-4
5.940376733161186e-5	4.3897863980122467e-4
5.8558584861506506e-5	4.285518289210612e-4
4.339999519453528e-5	3.851028039406242e-4
6.107174887451e-5	4.887585708114596e-4
6.238422059164086e-5	5.184410880253902e-4
6.425640970470591e-5	4.999664337350403e-4
6.768638801324125e-5	5.579516714260938e-4
6.412807937614915e-5	5.405179156923217e-4
6.417840151890121e-5	5.403719583594454e-4
6.385034396773215e-5	4.8193863504123824e-4
2.3521659407283355e-5	2.638932245598368e-4
2.3505593866261925e-5	3.0682761155962035e-4
2.350916191332124e-5	3.139929198645403e-4
7.092871331402358e-5	5.544263678162317e-4
2.6662088092326104e-5	2.988298454688868e-4
8.236627296751716e-5	5.772175680329738e-4
2.6319020927550227e-5	3.3622613736868946e-4
1.1989854539146032e-5	2.4522644608161276e-4
3.280474767418281e-5	4.8548688865855184e-4
3.918819778734513e-5	3.049487184910276e-4
1.028849133027242e-6	1.850065568291763e-6
8.086071693282697e-6	1.7581531384481785e-4
8.980522635554493e-5	5.011832929796671e-4
4.0564178211602085e-5	3.1122193293282196e-4
3.625099055470257e-5	3.233011927768236e-4
2.6441601923908103e-5	2.967137924796131e-4
4.712771153224069e-5	3.45531903491287e-4
2.559765397843097e-5	3.1569695864781084e-4
6.469793789883739e-5	4.961055622650529e-4
6.507512787904718e-5	5.414667816155769e-4
8.047867730775591e-5	6.402221891644944e-4
8.16335003237334e-5	6.733999545684123e-4
6.369279854889191e-5	4.789642330219005e-4
6.505006728071073e-5	6.650353958219261e-4
6.778944976890117e-5	5.787748170955527e-4
6.62643276048628e-5	7.271520381178987e-4
4.1573780375938427e-5	4.5338027560906104e-4
7.606896230104621e-5	8.713142486622201e-4
5.613892160759968e-5	6.057044486543987e-4
5.087786335778336e-5	6.751677805639392e-4
5.696413704630846e-5	7.81645942892198e-4
7.818725484022785e-5	0.0010006814678609813
5.813913516439055e-5	8.204167685176934e-4
1.659035914447036e-5	4.0592929493782657e-4
5.063836415943525e-5	5.049096487147525e-4
5.315941216648989e-5	6.552395895827389e-4
6.06156860971624e-5	8.6385761116632e-4
6.950592603284142e-5	9.975154710106637e-4
7.200516527160948e-5	9.704393621139733e-4
7.691557108079714e-5	7.131227015859483e-4
7.379343931192264e-5	8.751286043125233e-4
7.211210386472731e-5	0.0010071863818100052
7.057832195989547e-5	9.702736904493897e-4
8.548529552658993e-5	4.432797664309667e-4
9.65469762070363e-5	4.545680708882598e-4
9.658462561146612e-5	4.838536990819592e-4
9.661936929184682e-5	4.7889346859302575e-4
9.72070348113671e-5	5.190190730171064e-4
9.369627312433531e-5	4.5540686988968453e-4
7.59193202453078e-5	4.7401865480635187e-4
8.360530862891189e-5	4.560361124864078e-4
7.319373759108309e-5	4.5673540644145845e-4
7.057105374108522e-5	4.5135582545879064e-4
5.558976640295357e-5	4.4078096650735656e-4
8.567195749377776e-5	4.525422578401815e-4
7.409440033551069e-5	4.785396926002933e-4
9.523970368365906e-5	5.942560788699806e-4
9.492212670892868e-5	6.097595795580184e-4
9.38013054642177e-5	5.027590489550006e-4
2.9331618446808573e-5	3.1097042623698417e-4
2.92962024924404e-5	2.7602114276628793e-4
9.265252148056836e-5	6.039046049432014e-4
9.179383063444772e-5	5.854615792454972e-4
8.927106513152132e-5	5.250248279264554e-4
3.672348233729745e-5	3.0663961014596933e-4
3.535394278107756e-5	3.205069956412056e-4
8.563292277644081e-5	6.969911237216729e-4
3.75715197330489e-5	3.081443353728349e-4
8.564871849066028e-5	8.265959604059298e-4
8.558462566052801e-5	6.887235394736835e-4
3.572390750281718e-5	2.9571901859061267e-4
8.697299005542846e-5	8.224219632484832e-4
8.515867862268317e-5	6.17513516332667e-4
3.766973558714438e-5	3.743724298666429e-4
4.172456968628903e-5	3.362904908392959e-4
8.497012924172127e-5	6.662617784538435e-4
8.474636868618933e-5	6.613585018592669e-4
3.1111675765628386e-5	2.9615413691858625e-4
8.32445101734529e-5	6.402982058172821e-4
8.284641021484436e-5	6.583741199058033e-4
2.6194145383139145e-5	2.993904842536217e-4
3.9870295072705225e-5	2.2069872752378435e-4
3.622945208179327e-5	2.775478745846952e-4
3.5505488770305655e-5	2.7407030705260265e-4
4.258525394123494e-5	1.9782320537997878e-4
4.266452112952968e-5	1.449476940667511e-4
3.4029797120541465e-5	2.980827008215309e-4
4.042640670378301e-5	3.206338268627252e-4
8.541823080523087e-5	4.2793261019803073e-4
8.653115132252018e-5	6.579917075212929e-4
7.278338664425672e-5	5.099368838749291e-4
6.056868155858377e-5	5.578047034932247e-4
7.750031684816741e-5	4.6725679233785666e-4
7.181523755105931e-5	5.849407585481728e-4
9.558371399721444e-5	5.850151580349246e-4
3.5460393256307085e-5	2.9565687154833745e-4
8.971119339246626e-5	4.4752243730556904e-4
7.499696285486544e-5	3.376432385867048e-4
6.962669565419438e-5	3.0244750883892977e-4
6.254009488659397e-6	1.4837518661487193e-4
1.3404067743024371e-5	2.0929554680071348e-4
9.839693466322276e-6	7.22354771876789e-5
7.500659821252942e-6	5.053177591853187e-5
8.321084181097997e-6	6.0303996880642164e-5
7.139914724559164e-6	8.12695974068693e-5
7.420530978505948e-6	7.508094529928348e-5
7.53683000352258e-6	4.7188530191973295e-5
8.661264045452602e-6	9.338690209707345e-5
5.37687219226112e-6	9.18070104069578e-5
8.644877721878311e-6	4.8093846161489084e-5
8.647386045717463e-6	9.379476116954603e-5
8.609227904263714e-6	6.815932004687675e-5
8.591115114336884e-6	9.995825611941514e-5
8.6084508210306e-6	1.0069460521509856e-4
8.6084508210306e-6	1.0064854515301804e-4
8.575864775507007e-6	7.997554443164643e-5
8.602147227113755e-6	8.178902143317584e-5
8.580133313033097e-6	1.0152440188019854e-4
1.0355695409091388e-5	6.918120791896822e-5
8.586829741308609e-6	9.784760304568941e-5
8.671047841812208e-6	6.722503173854629e-5
8.696123432380286e-6	1.3032890496656772e-4
8.735948319721036e-6	1.0115538300936874e-4
8.71593337863289e-6	9.798497036609947e-5
9.45875932265769e-6	8.27006402985479e-5
9.464226644548043e-6	1.1209649018801036e-4
9.464226644548043e-6	1.1176478021204757e-4
9.460907150666042e-6	1.1233365644414272e-4
9.469970581711278e-6	1.1247604343929347e-4
9.48232932437334e-6	1.0775768223143793e-4
9.488397125283057e-6	1.0879072399920048e-4
9.581652872280523e-6	1.1586278897137301e-4
9.593041301325693e-6	1.3730807738306127e-4
9.533369940237984e-6	1.6154015332483105e-4
9.571518403815105e-6	1.7473314029144718e-4
9.53888028849979e-6	2.38856876719588e-4
6.78244765875149e-6	1.1228620344404865e-4
6.223418816480348e-6	1.5239679313868226e-4
1.2600901129451038e-5	1.6871184285072643e-4
7.0028697089578e-6	7.723816544594727e-5
4.387130116000752e-5	8.905820411429744e-4
6.142150196615094e-6	1.526556258470428e-4
2.836788226683477e-5	2.502911270372933e-4
4.09773843993257e-5	0.00036999602462860416
2.12089449399896e-5	2.533093403484898e-4
6.26641839635434e-5	8.71719887114046e-4
7.332850872325136e-5	5.819670756844475e-4
4.58094222653434e-5	5.136078186078229e-4
4.863939842327877e-5	7.144448417439106e-4
2.2117746703027665e-5	3.698636107225364e-4
1.5963761708181622e-5	3.1059325783625713e-4
3.9709515371730334e-5	4.7783240255235454e-4
5.1210877513963104e-5	5.346866084999666e-4
3.650555454459253e-5	6.106616191362424e-4
3.622024818754372e-5	4.002378785410328e-4
3.0768708417387754e-5	3.552481372512359e-4
4.29093731541674e-5	4.2635156317197075e-4
3.023434879664353e-5	3.4352207802588075e-4
3.18344186920548e-5	3.3835254442696205e-4
2.998926472172172e-5	6.686393388274472e-4
2.2304111338111303e-5	2.122870345048407e-4
2.5219997938184603e-5	2.2338892473110163e-4
2.583160289294048e-5	2.9404204492116016e-4
4.234101922839739e-5	4.127324305680481e-4
2.077535680426892e-5	3.0507389733370045e-4
6.073217861292193e-5	3.7842816478318546e-4
5.682019400795467e-5	5.144725793359525e-4
5.058787502971307e-5	4.978923657576585e-4
7.2723526795074293e-05	8.834181864123791e-4
3.923503049858796e-5	2.9714919025050233e-4
8.381196253690382e-7	6.793307874643333e-6
6.645635857958839e-5	5.392776096917623e-4
8.260870700906783e-5	3.9194533246772554e-4
4.36204590711418e-5	3.6497519381045317e-4
4.016401750369624e-5	2.784646757397556e-4
4.145726233653543e-5	3.5813446209708745e-4
4.250598651428589e-5	3.583971034092379e-4
4.320985431726675e-5	4.045044555628514e-4
4.907774732009188e-5	4.305485850949377e-4
4.294141278586787e-5	3.102790246544741e-4
9.433060039880522e-5	4.700717282411371e-4
9.540777798456698e-5	4.514255856152831e-4
8.343801803296352e-5	4.5911518691200715e-4
9.31903434195291e-5	6.350536369360951e-5
2.52483378569236e-5	2.8952487348519947e-4
6.986407945940967e-5	5.034756615667441e-4
3.019622648560395e-5	3.000137160982412e-4
2.9444964564401195e-5	7.44087933800042e-5
6.719642377791563e-5	5.130315217031649e-4
4.6510372907695046e-5	4.426547136838488e-4
1.7391616542876052e-5	1.1854855157096214e-7
7.957596175847762e-5	3.286095597745851e-8
9.04532326146866e-5	4.443394662729166e-8
2.3513558682992308e-5	4.511465685415884e-4
2.714328000484893e-5	4.314443802467344e-4
4.811737802465924e-5	6.693299114368289e-4
3.149830371374487e-5	5.333035611862696e-4
6.78568317678348e-5	8.052914974930346e-4
8.291486439209937e-5	6.773979389320772e-4
6.807612648488236e-5	7.837099827643126e-4
8.250283660256765e-5	7.75778114684742e-4
9.196987997159337e-6	1.8919446556278792e-4
9.907635210221755e-6	2.8637810654449296e-4
9.536345965073238e-6	2.671527868869892e-4
6.958405324978698e-5	8.948200137883182e-4
8.285228121341986e-5	8.249097585426068e-4
9.724715065058676e-5	9.316592809586988e-4
8.245617087514688e-5	8.83824949752024e-4
8.278014303281243e-5	8.564119967346714e-4
6.441844734266686e-5	7.280897756643277e-4
5.311238034243512e-5	8.073683816953941e-4
6.365590275568443e-5	3.8082720174246234e-4
6.54558703718244e-5	5.687820476127815e-4
6.67640155084489e-5	5.325031965388732e-4
7.816776904508911e-5	5.873224924175642e-4
7.817037267241122e-5	6.820934083068412e-4
8.83687438348283e-5	6.232487950887566e-4
9.184379524464708e-5	5.946293958105353e-4
8.433281261997172e-5	5.35414830265894e-4
9.459045116449078e-5	4.963913802049715e-4
9.664236499349184e-5	5.356333240932634e-4
9.318203034236484e-5	6.321011928064597e-4
9.494712776671622e-5	4.8356983194021495e-4
9.237659692254484e-5	4.6339225734329085e-4
9.237659692254484e-5	4.528215286190909e-4
9.617078461922008e-5	5.389129709227968e-4
9.609090493288784e-5	5.231416178217627e-4
9.763475102299325e-5	4.2298832936805964e-4
9.28583884830658e-5	5.018278040590263e-4
9.591129658611054e-5	4.2662640630402216e-4
6.892420440882314e-5	3.612882893147159e-4
9.015475279289678e-5	6.062296958935969e-4
4.581017215003079e-5	3.478057433263551e-4
8.298078509948273e-5	4.603763166905103e-4
7.412449873540974e-5	4.205897602212029e-4
7.175902114092225e-6	2.0530504252125803e-4
1.5233175216774303e-5	2.3815897042765686e-4
9.05452229581473e-5	5.707031842341619e-4
4.918551809532103e-5	5.30830750001982e-4
8.556023296825679e-5	5.309761118770524e-4
6.356769951808245e-5	9.780654385743793e-4
6.12261140415522e-5	7.670735673663233e-4
6.228670473917226e-5	7.899882385643753e-4
6.14630282894346e-5	9.227908022082509e-4
6.025682413574616e-5	7.89749627886527e-4
5.846309063723185e-5	8.957985273214297e-4
5.9596425161894606e-5	8.722066941313889e-4
6.475679627212429e-5	0.001016458196497985
7.561622639352813e-5	7.950026000709743e-4
8.649561427756034e-5	7.839482131358536e-4
8.861182796494875e-5	8.021782764718118e-4
4.697413677375189e-5	6.959854174180463e-4
9.75243736944709e-5	3.3783667372395e-4
6.646965772812697e-5	4.4821900229463754e-4
8.093857593516672e-5	5.486332181850637e-4
6.506032548220976e-6	1.1899011306091085e-4
5.9183441127393095e-6	1.7069237639226906e-4
4.069125392200085e-5	3.380945949308155e-4
6.279600268488436e-5	4.4842799807515767e-4
8.03011281938838e-5	5.673793428261035e-4
6.351736569085589e-5	5.16058892874768e-4
6.496393335803667e-5	4.0192953331368025e-4
4.519839407878297e-5	5.008252979998464e-4
8.523642662879898e-7	3.4991293366237626e-7
4.1568807314257895e-6	8.482469944020321e-6
6.21796124272153e-6	1.4655599595278542e-7
4.276941890394248e-6	1.0604650462821032e-7
1.080092254166808e-5	1.7977850948017619e-4
6.284781273245819e-5	4.02335761477576e-4
5.9641895573544456e-5	4.041653578648012e-4
5.429237339997639e-5	3.396430182075014e-4
7.744982692114844e-5	4.551971448410447e-4
4.2649594394999086e-5	3.272515666021142e-4
4.120012638005072e-5	3.1746677332597614e-4
3.086455253175611e-5	5.805561165845101e-4
1.848688364530154e-5	2.2041306910512427e-4
8.634437994518965e-5	2.6854429806933593e-4
4.4161945360725824e-5	4.183314583980808e-4
4.4540752672493454e-5	4.271075305951916e-4
4.607108739836658e-5	4.664832166783676e-4
8.179516621467366e-5	4.910381624350635e-4
7.8479957387097e-5	4.294466821938229e-4
7.508585778881005e-6	3.135977109193028e-5
7.485229395330292e-6	3.262575190473425e-5
7.497665158606908e-6	2.494096854598989e-5
7.38381579575795e-6	3.259739346752259e-5
7.399312738247754e-6	2.808857533257731e-5
7.317185914810135e-6	2.7723493011840783e-5
8.649030994938294e-5	0.0011953613283023257
7.472113168858699e-5	9.505150527662924e-4
1.639401405282776e-5	3.048861357122237e-4
2.3970462040154955e-5	4.244286700678716e-4
6.545540204891693e-5	7.425001844899677e-4
8.880650062301275e-5	6.615116351530536e-4
5.226558332790072e-5	1.1423666348611328e-7
6.17304083430017e-5	1.5360285390172584e-7
7.72012601170665e-5	1.5464503105756976e-7
5.224875033063383e-5	1.294058127210604e-7
5.285761681323239e-5	1.3127361267495162e-7
5.9378846794689246e-5	1.505365701568867e-7
6.148197819586235e-5	1.52572108645472e-7
9.174579500836372e-5	1.7091582256672302e-7
5.935875038856783e-5	2.7303546495709234e-4
5.694902225401206e-5	4.2724501607405656e-4
5.320396571911187e-5	4.7550075644981805e-4
5.323377810070043e-5	4.930351284195104e-4
5.607272808385658e-5	5.282161604340585e-4
5.571745406769096e-5	5.30249399970544e-4
4.3703556970288815e-6	1.1509685394616375e-4
3.901997683771189e-5	4.4126655015665076e-4
8.400026878045482e-5	4.186734259616854e-4
6.48769018988204e-5	5.390588144191875e-4
9.625917069183615e-5	6.95521336283366e-4
8.455922140882673e-5	5.983650723392452e-4
1.428684071219848e-9	4.23434349669081e-11
2.8716273239592876e-9	2.641197833208487e-11
5.015564867333394e-7	4.403718339374658e-10
2.8906309473486503e-9	1.7135844523963504e-11
2.3778933332098972e-9	9.571430248976237e-12
9.059956207539029e-8	1.6081787932630002e-10
1.4147203739156256e-5	6.800629880243939e-7
7.908570778108301e-6	2.1362375550307033e-7
1.4446660090992735e-5	1.0281801753936416e-4
1.436733551660096e-5	9.963643621923245e-5
1.164816297254962e-5	1.5624094952074023e-4
1.5216668694126416e-5	1.68017617369867e-4
3.268975169143039e-5	1.7343336124375321e-6
4.482915638846803e-5	8.51378194908681e-6
8.231523699725215e-5	8.767042861621527e-6
8.231523699725215e-5	8.608396638962358e-6
8.23204137918763e-5	8.624200131920338e-6
3.7747056793196085e-5	2.484225936187825e-5
3.363882203118523e-5	6.245664321932055e-6
2.3350080166848164e-5	2.2071218904041283e-6
4.878077994719426e-5	5.324778484171168e-6
6.874805900574803e-5	9.562272009472722e-6
7.672762408076874e-5	1.0283055982653386e-5
9.909773489613307e-5	1.2202127914115854e-5
2.6967247745975635e-5	3.0295677081772356e-6
3.250553324710465e-5	2.350349919081289e-6
6.918244979442014e-5	2.667935500626885e-6
6.561278377742802e-5	6.398000546677163e-5
5.497808522183989e-5	5.492192852516204e-4
7.134263891745098e-5	3.4942987984005566e-5
1.4937486887048204e-5	2.5360596702198035e-4
1.7024836734082017e-5	2.506455536458859e-4
1.6989018027186897e-5	2.516505164386913e-4
3.132637019481026e-6	1.0254056538007052e-4
3.6333008649714847e-6	9.766451466293109e-5
3.311704119011112e-6	1.025868030597547e-4
1.8174125233933893e-5	3.0219768081307105e-4
3.0748643981892014e-5	3.5459294323869086e-4
2.4019272052312664e-6	1.4835352650238722e-5
3.4290792275088165e-5	2.763262533073401e-4
3.238990134465729e-5	2.819541527683369e-4
8.818511704085745e-6	2.748015112046824e-4
5.283187116675007e-5	3.4975840952575357e-4
6.490463565121894e-5	4.3461917337821757e-4
7.150493181231586e-5	5.719602202229231e-4
8.521395880863161e-5	0.001125029643368919
5.254126872317854e-5	3.6266996126629793e-4
3.4092878744754544e-6	1.2678102063882202e-4
9.644224660373966e-5	5.745505617420667e-4
7.942570413961889e-5	4.317890989948498e-4
7.01411112281624e-5	3.5793750889896476e-4
6.242620022222113e-5	9.520828081992992e-4
4.536914091913486e-5	6.57379927359075e-4
6.913483618907648e-5	6.338446977636435e-4
5.190238553827466e-5	5.611307845615285e-5
8.400441486443238e-5	5.844200209612132e-4
1.7316418434006463e-5	1.274690513594068e-4
8.510601923971817e-5	5.057705684958618e-4
1.674388701728743e-5	4.918303009273257e-5
8.365288374163101e-5	3.289766211614812e-4
6.333274730610247e-5	4.7021256694235766e-4
5.02483729867816e-5	9.51257668201539e-6
6.753988723591648e-5	4.075595676871226e-4
3.398498432309933e-5	7.020535132549351e-6
6.038724638811198e-5	5.770693236368797e-4
6.25227533302482e-5	9.533209431670395e-4
1.829718725783236e-5	3.874468549361432e-4
6.225065802691998e-5	9.691969287022725e-4
4.66719153274618e-5	6.602868030133766e-4
2.4748435260988304e-5	2.6154637406749836e-4
9.222254692785848e-5	5.417588267231799e-4
9.229995076529624e-5	5.017561787090161e-4
9.229433092084386e-5	5.009684919750039e-4
9.23958884335741e-5	5.145446625086214e-4
4.847076948926503e-5	4.110973206622194e-4
2.32814938317693e-5	2.921832629571809e-4
6.886117123397111e-5	4.4175225530376967e-4
3.6401213458342825e-5	4.3856289514551845e-4
3.755991290439819e-5	4.5219322353526266e-4
3.6262982962442574e-5	3.690695223704698e-4
7.19832517821241e-5	5.976922316931437e-4
2.9038021761804858e-5	3.165814572222295e-4
2.1278372917960087e-5	4.471046661197729e-4
6.454030331933648e-6	8.913754690253095e-9
3.462183166175559e-5	4.861452215393583e-8
4.738504749649943e-6	8.135409353854497e-9
4.435744496739984e-6	7.46196328820061e-9
4.05262106776045e-6	6.8224656320425584e-9
3.989384282145292e-6	7.140408330298005e-9
7.92970304054098e-5	3.7271165551889273e-7
7.345891806680895e-5	6.728345596450855e-8
8.464594197903002e-5	8.13268976865697e-8
1.598505986723369e-5	3.395139187520909e-4
1.601700448311418e-5	3.994943305052419e-4
5.247004120381914e-5	3.578718615344299e-4
8.939832133832921e-5	5.815957049568709e-4
3.307816515963442e-5	5.830815937825223e-4
2.5333891035366424e-5	5.167082654864898e-4
6.096926044556319e-5	3.5446194725917966e-4
9.923615123331432e-5	2.764561974491469e-5
8.408785678868748e-5	5.257496276241009e-4
9.2073551299157e-5	5.901533173808094e-4
3.2785087385384416e-5	1.8628253663114912e-4
3.325952810445864e-5	1.8223204564524843e-4
3.3155039211289255e-5	1.839267059535042e-4
3.34368891443362e-5	1.8299699184599894e-4
3.72923336083494e-5	2.0166830926902901e-4
3.3441816794580126e-5	1.8469311736256185e-4
3.719531012832253e-5	2.010543154958174e-4
2.4361590900710577e-5	1.4863202778414277e-4
2.2347549632336028e-5	2.5176881749361797e-4
2.1827585155029472e-5	2.2579887393155682e-4
2.1723594718820247e-5	2.214420723595398e-4
2.394004670308842e-5	2.2189979606705712e-4
2.5765840731879742e-5	2.6660883520496535e-4
2.16236924154512e-5	1.3610382032250295e-4
2.160786294423521e-5	1.297852255894585e-4
2.06902808566258e-5	2.9348382295364916e-4
1.997939691411311e-5	1.962121669625373e-4
2.2942336317005707e-5	2.5123652885921825e-4
2.032427761012392e-5	2.3554729944033124e-4
2.067503289374628e-5	1.567631096067243e-4
3.440508616940274e-5	3.668882702629276e-4
3.0004212614123057e-5	3.425509109911713e-4
3.11708856625159e-5	3.4936759145978935e-4
2.246226302895382e-5	2.876112555904995e-4
2.0327207349049335e-5	2.3595290390282197e-4
3.0720323461404204e-5	3.248283209163358e-4
2.0213421726904728e-5	1.950475897365866e-4
2.225734879376326e-5	2.868711630789678e-4
1.8709310352363207e-5	2.474604757501361e-4
2.1961176269826516e-5	1.7635706331847005e-4
2.197709657767582e-5	2.6118605564328924e-4
2.198833330536593e-5	2.6040602906455304e-4
1.966811385144457e-5	2.337534456879425e-4
2.944045999865762e-5	3.284652187726248e-4
3.182414816658816e-5	3.2495571371039594e-4
3.0685446695026375e-5	3.44494019564815e-4
2.0044925829688288e-5	2.3433169753077192e-4
2.751002665651555e-5	2.649181703134555e-4
2.8994041852042137e-5	3.3603310135871446e-4
3.022044438216959e-5	3.3977212924287466e-4
3.021740970393752e-5	3.447533742016602e-4
3.0522512516842094e-5	3.3873955454488284e-4
2.037574454728651e-5	2.7315714016484696e-4
1.770950387130718e-5	1.3290781062241097e-4
1.8709279456278085e-5	1.9106757726708958e-4
2.560882945043034e-5	2.585500652136988e-4
2.8988997753169125e-5	3.236827308760944e-4
1.896860216028686e-5	2.2407694795895612e-4
1.8003538329902984e-5	2.1285284256916448e-4
7.315551894566362e-5	5.614821141608796e-4
2.9790827211565293e-5	3.720502147146418e-4
2.9764533185700853e-5	3.894596114261466e-4
3.422291268977773e-5	3.298721232423762e-4
2.0024780609049348e-5	2.634715322234272e-4
1.6360569715411063e-5	2.7048400844321155e-4
4.932090691622891e-5	7.817450375006422e-5
3.777388612414342e-5	3.6109101455990744e-4
3.358147803266976e-5	3.982784966855074e-4
3.4388043519598824e-5	2.5491273388918764e-4
5.941593015501566e-5	3.715861235109596e-4
7.474519133329865e-5	4.333069411523026e-4
2.932588821029232e-5	2.6866539283676205e-4
3.052764395121918e-5	5.286517175860533e-4
2.749656949786249e-5	4.894706301227897e-4
2.750649251476239e-5	4.4759208935735135e-4
1.22611417191245e-5	1.9206100123824515e-4
7.050081861772738e-5	0.0011905476220166343
1.2121802499156531e-5	2.202417243812275e-4
5.723668850207025e-6	1.1181214716655851e-4
4.4850988788639575e-5	3.426156178004364e-4
8.749202228709014e-5	0.001146769781220577
9.816205847803069e-5	7.262927158772023e-4
3.327439604626449e-5	3.269324185693734e-4
8.585143598567329e-5	5.063446460706397e-4
8.62375234064386e-5	0.0012290616002478079
1.8049892910968226e-7	3.75210355423736e-5
3.0295234152461147e-5	3.9274322307878354e-5
2.779071228138584e-5	5.686343571659875e-4
2.004348449656069e-5	1.4364040253928283e-7
8.694847201994275e-5	1.4852651451446568e-7
6.965974524333722e-6	2.334147523939583e-10
2.4167455458542505e-5	1.5909683335152545e-9
7.599295334676015e-5	2.9903590070262226e-8
7.31168042671634e-5	4.036337269654774e-8
2.583901368439978e-5	6.843806785335732e-8
3.243098068407887e-5	8.198166983085792e-8
4.045573913560544e-5	9.310532060919133e-8
4.3076679062778256e-5	1.0209181174125869e-7
4.453742354987818e-5	1.0053678793990833e-7
4.68829064854016e-5	1.0524280343660506e-7
5.2292163247437256e-5	1.19421902544716e-7
4.0764592940489e-5	9.676724891644126e-8
4.858487816376692e-5	1.0928260782218478e-7
4.300650748854576e-5	1.0444903176876446e-7
3.321990964642765e-5	8.264326445540354e-8
3.055604044311581e-5	8.002471089158468e-8
3.208650038536902e-5	1.8760717933364683e-8
2.863431350762452e-7	3.5134902307912676e-11
2.0940250180595142e-5	5.269361102868637e-9
8.99929729178928e-6	2.4358582747893007e-9
9.513472052520293e-6	1.5068466288060544e-9
6.462316888052104e-5	3.402951964708286e-8
4.120340347079001e-5	4.085794013103435e-4
4.993015091875287e-5	3.2654955656453934e-4
3.960092217087231e-5	2.6787852579907684e-4
3.989962902955826e-5	5.706292644809006e-4
3.425187583598175e-5	2.777923366944068e-4
3.103171145742648e-5	2.6256857610846033e-4
7.182501579446892e-5	3.9443517047740265e-4
7.663510431089879e-5	5.24734978941286e-4
2.5749449290102146e-5	4.643048939667568e-4
6.864230393358998e-5	3.480658781564429e-4
5.2935399566724e-5	4.3234085592802596e-4
2.2460184164920373e-5	8.690595856229301e-5
7.735447263170641e-5	4.198366308825111e-4
7.592391171841982e-5	4.184682394784746e-4
9.540562826440572e-5	7.49649982229786e-4
8.610455490132919e-5	4.4954295616957303e-4
5.57205205366716e-6	1.2973582231963604e-4
2.2729672770853467e-5	2.0373664996437726e-4
2.2712667561299755e-5	2.5658033393895663e-4
6.08501267430212e-5	3.6682223246223625e-4
5.7084303305886e-5	3.5008420781742865e-4
7.897897544922511e-5	4.970345776688311e-4
7.386242985277624e-5	4.1730585546033693e-4
5.483997243057756e-5	3.2980814415653313e-4
1.7454568162617386e-6	9.807657297665495e-5
3.019071012987412e-5	3.524338120278047e-4
1.410864124263717e-5	1.8294233326669734e-4
2.156552105799093e-5	2.638329704132835e-4
3.8267300682717465e-5	3.933579421083051e-4
4.226268147205773e-5	4.8498964929772964e-4
2.101233375913248e-5	3.163759125812303e-9
7.566847247670062e-5	1.4519490022404202e-8
9.66962301469794e-5	1.6139534176789035e-8
2.953535556634363e-5	3.739138467733272e-9
1.3235417593232874e-5	2.47401583158462e-4
1.4441775434286107e-5	2.831809984060045e-4
1.5018549575099944e-5	2.860085370451418e-4
1.3768530989029152e-5	2.6691101349879696e-4
2.488295245837747e-5	3.313451203249229e-4
9.324499382349348e-6	1.720360382574444e-4
8.460201654429815e-6	1.9261344340043102e-4
2.6864135149580918e-5	2.910698448389456e-4
2.7696649032617635e-5	3.712546819212338e-4
3.586004755213343e-5	2.9354581604315377e-4
2.192620860152896e-5	2.5289420871550856e-4
1.8370176043750875e-5	3.025724338759994e-4
8.761585411408478e-5	5.397152836215789e-4
8.376714975279645e-5	5.48120527913168e-4
5.468560608522923e-5	5.662724272898752e-4
7.648287631855488e-5	6.392342042623232e-4
7.014829449005675e-5	6.371833075593336e-4
5.548015587699341e-5	6.526425274898479e-4
7.066668971925867e-5	4.889721513354682e-4
2.964522951023314e-5	3.163918497346591e-4
9.146090092565584e-5	5.209711006675285e-4
3.61144705693064e-5	3.369987233903809e-4
6.268893285478838e-5	3.787611237288583e-4
3.584666817942002e-5	6.482932114593011e-4
4.346058153696024e-5	4.0389411737595267e-4
1.1157194835187375e-5	3.0350985566531913e-4
7.640135354143426e-5	5.505384584247708e-4
3.770607309791186e-5	5.697954774754125e-5
6.032736268868893e-5	4.937488902916903e-4
1.4671790403180088e-5	2.9736686970529373e-5
1.3337917667187573e-5	5.017492722219858e-5
8.736322888152582e-5	5.30394721332321e-4
3.9844829902451394e-5	6.608991274714838e-4
7.21017109700822e-5	5.753652543347197e-4
8.96169479553643e-5	3.448182302509757e-4
2.2066348989518502e-5	6.287465117550452e-5
1.160603729384668e-5	2.1217394559180176e-4
3.038230819797004e-5	5.1538972635020796e-5
2.325028186162853e-5	5.211936487575424e-5
2.864222427954073e-5	7.165423818554362e-5
4.870794521244979e-5	1.7289791667495495e-4
2.8671194421551423e-5	7.099233515693849e-5
7.320808191616629e-6	3.964874803879687e-5
6.77106829740986e-6	5.208297541846137e-5
9.011637861660838e-6	6.963270124672428e-5
9.011637861660838e-6	4.7779502511008835e-5
9.67556146661679e-6	3.788746323631423e-5
1.011005199418547e-5	4.034131935930243e-5
1.0316678125220367e-5	3.924318887357168e-5
9.60628436549264e-6	4.220874417784138e-5
9.428343408520618e-6	6.38612081951768e-5
9.428343408520618e-6	4.872498629687983e-5
9.428343408520618e-6	7.202757373920661e-5
8.725851559472663e-6	1.5492225290521034e-5
4.147531007213445e-6	8.677368497045812e-5
1.7598067666565185e-5	7.336165500432357e-5
1.3764606497791492e-5	8.200582966238161e-5
1.400832912775049e-5	1.2447870175338e-4
3.059141366587014e-5	2.4516776478840727e-4
5.6299281546492166e-5	4.4216869162049384e-4
2.530418045549066e-5	4.729246396458667e-5
2.530418045549066e-5	4.6532545441783354e-5
2.530418045549066e-5	4.639479751101081e-5
1.5534971437358324e-5	2.4136353468286116e-4
1.7784059874205384e-5	1.0555927140189272e-4
1.80610892145716e-5	1.3927057469344362e-4
1.4612216918117385e-5	1.7085333031543836e-4
1.231240220918416e-5	8.40526821824578e-5
5.595439581939583e-6	4.8198795906084455e-5
1.1359543606893236e-5	7.348711774592367e-5
3.1651607526735446e-6	3.130395597815081e-5
3.3523953801552874e-6	2.4916281335777716e-5
4.21214317217713e-6	1.377098746910729e-4
2.4941454207673267e-6	8.956668563433272e-5
3.274334895066046e-7	2.0391171237691298e-7
6.390235377548217e-7	1.8263992180343016e-7
5.874432650522397e-7	9.254449173393681e-7
2.5565577392580965e-5	3.377077165523073e-4
2.1612598867590583e-6	9.095356868928954e-5
5.837605878723691e-5	5.357061578309973e-4
3.711246373445983e-7	4.775542266773287e-7
6.668964091466792e-7	5.349137930441599e-7
1.1195188561806722e-6	6.645793457195691e-5
1.062759796245239e-6	7.090972730776395e-5
7.338387632818309e-5	9.57946502305769e-4
2.6636000386473392e-5	3.6944473429646564e-5
2.0862575712348502e-5	3.26541366591726e-5
1.926114339554512e-5	2.578927124100565e-4
3.725961721380678e-5	3.046983924925845e-4
8.577193394367277e-5	1.7469094178482748e-6
5.816168924317678e-5	1.189727226962869e-6
4.8049802493926014e-5	9.518231271044013e-7
8.269249796804115e-5	1.6111188910987805e-6
8.635318472167179e-5	1.7852579739222647e-6
8.249282104373742e-5	1.5630784867635053e-6
9.183221581271768e-5	1.7281015109276707e-6
6.863829010950298e-5	1.3497384034748586e-6
3.5196900374270136e-5	1.1095327340988344e-6
9.187759082986744e-5	2.334983562336185e-6
2.7357708276765497e-5	7.505382199541171e-7
2.551199292624958e-5	7.060453580906112e-7
8.073016721586124e-6	1.8787458286539078e-4
6.149171247402643e-5	6.962545426507291e-7
7.079657948587e-5	7.330651015977938e-7
6.90029167056132e-5	6.064548315312437e-4
5.474217837064085e-5	6.171820537896705e-7
8.406105126035922e-5	6.5012375186836e-4
6.77952676340955e-5	5.260396297320191e-4
6.1321543769887e-5	3.248407043995548e-5
4.611646627118248e-5	3.441699799860669e-4
7.730637280492294e-5	6.254403339836661e-4
2.214484939071872e-5	9.474759688456585e-5
5.421161625100495e-5	2.8429096754107322e-5
1.5000849765814264e-5	1.659944131964646e-6
3.168745902929027e-5	4.089871731108157e-7
5.9900071327974166e-5	3.9248325238066216e-4
6.9282711751627484e-6	1.5566731487384655e-4
6.472662889705054e-6	1.291434764901212e-4
4.020731278913156e-5	2.471913912779785e-5
5.1241747681536055e-5	4.1286874520829816e-4
8.351123703178326e-5	5.864290954968515e-4
1.1729358015188182e-5	5.536385642709004e-5
4.995922311310384e-5	6.18870842848773e-4
5.2465966365281565e-5	3.290405608626348e-4
9.294234508753746e-5	4.648668249390965e-4
5.2681712229495446e-5	4.4064225274779875e-4
5.848209126954178e-5	4.1211907160406335e-4
1.998179408794762e-5	1.8825937416660956e-4
4.005296407997679e-5	4.2559591927009344e-4
3.962088646951594e-5	3.862416932521766e-9
2.718296573750463e-6	2.0139909967073046e-10
5.266972037191286e-5	4.970702583170845e-9
3.438491792937085e-5	2.1227066383933625e-8
5.570185230097138e-5	4.397486332584589e-8
6.582029169016721e-5	5.465099299253557e-4
7.591233515225036e-6	1.4765686998912314e-4
6.89434234619792e-5	7.062078869147362e-5
5.577036305615849e-5	3.442347797949474e-4
9.792055308265984e-5	4.929637665662357e-4
7.461167591280021e-5	9.513401072738719e-4
8.584796640874371e-5	0.0010644723389056962
8.66407678642849e-5	8.696921778550202e-4
8.988610657357504e-5	0.001148307113913444
4.846436923151884e-5	6.42351690624823e-4
2.7990139642148415e-5	2.885368386007977e-4
9.533940189987524e-5	3.5590366838286525e-4
9.552482705736036e-5	3.622092952991324e-4
2.5255752023164523e-5	1.7961523500919198e-4
8.599530498934895e-5	3.7079078451468224e-4
7.467522856320466e-5	5.479740659189361e-4
3.413691812150949e-5	3.8262930358825225e-4
6.259352654560626e-5	4.453653168168008e-4
5.22872866125038e-5	5.62807511662154e-4
5.896963794683095e-5	3.8557123623587545e-4
6.87217396833884e-5	3.883857771054344e-4
6.66800296970752e-5	8.559268888464218e-4
1.1291356541387523e-5	2.630500401954566e-4
9.482940180135123e-5	4.4202986408762885e-4
6.614103275422563e-5	5.189468086619233e-4
8.997524972157533e-5	8.256323044061394e-4
9.22865502499686e-5	4.896130805899317e-4
3.480047290164484e-5	2.987053049265341e-4
3.4258998396002675e-5	6.152527889421434e-4
7.913144209505403e-5	5.672317290365437e-4
2.5882668613568262e-5	3.0996484523491643e-4
5.263027108239327e-5	7.635981319948373e-4
7.801010908863222e-5	5.473883246221334e-4
1.2769083205565745e-5	2.5384335367360734e-4
3.22693087262601e-5	6.246088274595962e-4
4.181552682045401e-5	5.903769157858167e-4
3.281614248269176e-5	3.7059203745128154e-4
9.673963430073796e-6	2.0648345134718357e-4
8.993945657666553e-5	6.395381587318835e-4
8.86382617476045e-5	0.0011537762522542765
9.013176209253904e-5	9.207401041569612e-4
3.243143170968419e-5	3.3012807277421456e-4
4.39530114230977e-5	3.011987674686779e-4
3.49406607580118e-5	8.174569240447947e-5
6.360334869437424e-5	5.280709939574998e-4
8.816820632746541e-5	4.5890507418831485e-4
9.535297821551684e-5	5.174300848441152e-4
4.65152966288391e-5	2.939799889018571e-4
3.198798616390543e-5	3.365479390045842e-4
4.484298667811287e-5	3.631153050286662e-5
1.1949717260786958e-5	1.7020984402601607e-4
3.738024241331962e-6	8.996860128315283e-5
1.0361121840014358e-5	1.1442789244249413e-4
3.211128411081468e-5	1.5306996982736605e-4
3.3814055049330646e-5	6.192479774444729e-4
5.269760227767275e-5	5.564088303159256e-4
8.271229775249457e-5	4.2676384661092723e-4
9.730624172488712e-5	5.078524527387645e-4
5.516556896760808e-5	3.857720172908553e-4
9.10353455672898e-5	0.0012873341507185284
3.989478058485498e-5	3.674827803462277e-4
7.205998231696813e-5	4.477313983507432e-4
9.980382027374288e-5	4.7988437623033885e-4
8.232585725913576e-5	7.104026499355137e-4
9.487389871809107e-5	7.37637666831763e-4
9.663124091917644e-5	4.689454020536346e-4
8.940574057979828e-5	5.787006257065529e-4
9.511582345891744e-5	5.872480338951973e-4
7.224264675538397e-5	4.326858059864749e-4
4.106169628760302e-5	3.2667716603884206e-4
4.371232957346163e-5	3.2521056863710863e-4
1.727895243967529e-6	7.698333253470553e-5
5.791894420297988e-5	7.818046634275344e-4
9.88119668061044e-5	0.0012533751336503568
6.974011461517181e-5	4.113697205249538e-4
6.652729320194675e-5	4.951054907552623e-4
5.625347472019486e-5	6.91425336163595e-4
5.625347472019486e-5	5.016845559219393e-4
5.625347472019486e-5	4.0586140690808083e-4
7.732087917485369e-5	4.934633641076053e-4
5.975027663438134e-5	3.802271205567514e-4
7.008092614501355e-5	4.1102922565208516e-4
9.783347662961636e-5	4.67186453944502e-4
9.639140579067676e-5	5.57437314496108e-4
8.252975689931392e-5	0.0010405010647799853
4.378639708174379e-5	6.466161146594386e-4
9.403604088069044e-5	7.445415125216103e-4
2.5341775246111173e-5	2.5849027110047524e-4
8.802025589740112e-5	5.855359883657359e-4
8.952652835289748e-5	9.632378920138146e-4
5.429652304772494e-5	3.685404075314644e-4
9.076737384138226e-6	1.8721537859411349e-4
3.5796399366020195e-5	2.893395725342893e-4
2.0060238610702324e-5	2.2729322675562542e-4
6.232978167964663e-6	1.6229327858851704e-5
8.758612124116377e-5	3.5399788199343477e-7
7.640189003517389e-5	2.6595124130102175e-6
9.950434485544272e-5	1.863276890611227e-6
9.694687374313416e-7	2.9464982649434797e-9
3.390328593621986e-6	1.0685245904168769e-7
4.584291641609252e-5	3.359687594449444e-4
4.729283528840446e-5	3.6425033760222953e-4
2.7842213826816664e-5	3.655686002245195e-4
