# Supplementary material for: Exploiting pleiotropy to enhance variant discovery with functional false discovery rates
Source: Nat Comput Sci. 2025 Aug 22;5(9):769–81. doi: 10.1038/s43588-025-00852-3 (PMC12457191; doi:10.1038/s43588-025-00852-3)
Supplement: Supplementary file 5 — Source data for Fig. 4. [file 43588_2025_852_MOESM5_ESM.zip › data-figure4c.txt]

threshold	sig	method
5.350175561294333e-14	1	functional p-value
1.5071115960930082e-12	2	functional p-value
2.983730151789914e-12	3	functional p-value
4.4650472158221846e-12	4	functional p-value
6.062822608556077e-12	5	functional p-value
7.737999096914394e-12	6	functional p-value
9.571430248976237e-12	7	functional p-value
1.1423235438893063e-11	8	functional p-value
1.3287678656834266e-11	9	functional p-value
1.5172203342642017e-11	10	functional p-value
1.7135844523963504e-11	11	functional p-value
1.9160825232774682e-11	12	functional p-value
2.13680252089396e-11	13	functional p-value
2.365022179967439e-11	14	functional p-value
2.641197833208487e-11	15	functional p-value
3.01570861707856e-11	16	functional p-value
3.5134902307912676e-11	17	functional p-value
4.23434349669081e-11	18	functional p-value
4.9571715073077133e-11	19	functional p-value
6.334782044593447e-11	20	functional p-value
7.790817043427318e-11	21	functional p-value
9.264340036154004e-11	22	functional p-value
1.0848090041348648e-10	23	functional p-value
1.245404318028961e-10	24	functional p-value
1.4070018089868726e-10	25	functional p-value
1.6081787932630002e-10	26	functional p-value
1.8108243937533925e-10	27	functional p-value
2.0139909967073046e-10	28	functional p-value
2.334147523939583e-10	29	functional p-value
2.6684095283583536e-10	30	functional p-value
3.0033438963418423e-10	31	functional p-value
3.442789320910135e-10	32	functional p-value
3.9138593548819224e-10	33	functional p-value
4.403718339374658e-10	34	functional p-value
4.897904373533729e-10	35	functional p-value
5.402246291564793e-10	36	functional p-value
5.934521542202714e-10	37	functional p-value
6.473635483551056e-10	38	functional p-value
7.02535977017915e-10	39	functional p-value
7.577308292187051e-10	40	functional p-value
8.132039399347378e-10	41	functional p-value
8.688161506249653e-10	42	functional p-value
9.247262732144233e-10	43	functional p-value
9.823030292684113e-10	44	functional p-value
1.040153227730887e-9	45	functional p-value
1.0980665708471863e-9	46	functional p-value
1.1574157134142335e-9	47	functional p-value
1.2174755148769383e-9	48	functional p-value
1.2800064164374e-9	49	functional p-value
1.346722149781424e-9	50	functional p-value
1.4256884904707164e-9	51	functional p-value
1.5068466288060544e-9	52	functional p-value
1.5909683335152545e-9	53	functional p-value
1.678932857193292e-9	54	functional p-value
1.769800254831717e-9	55	functional p-value
1.861968239004233e-9	56	functional p-value
1.9545593589706754e-9	57	functional p-value
2.0491166957735312e-9	58	functional p-value
2.143999067509228e-9	59	functional p-value
2.238960721846925e-9	60	functional p-value
2.337408671529113e-9	61	functional p-value
2.4358582747893007e-9	62	functional p-value
2.5358704166833028e-9	63	functional p-value
2.637141270102669e-9	64	functional p-value
2.7397193265168225e-9	65	functional p-value
2.8428579900654604e-9	66	functional p-value
2.9464982649434797e-9	67	functional p-value
3.0548011810711515e-9	68	functional p-value
3.163759125812303e-9	69	functional p-value
3.275134664508942e-9	70	functional p-value
3.3884480311632826e-9	71	functional p-value
3.504979150266251e-9	72	functional p-value
3.6217332663697387e-9	73	functional p-value
3.739138467733272e-9	74	functional p-value
3.862416932521766e-9	75	functional p-value
3.987847536815947e-9	76	functional p-value
4.1152058271916264e-9	77	functional p-value
4.24990119846347e-9	78	functional p-value
4.389735771520402e-9	79	functional p-value
4.531066808645586e-9	80	functional p-value
4.6771576805957905e-9	81	functional p-value
4.823334993216426e-9	82	functional p-value
4.970702583170845e-9	83	functional p-value
5.1181433077443735e-9	84	functional p-value
5.269361102868637e-9	85	functional p-value
5.420862592255138e-9	86	functional p-value
5.573629548191446e-9	87	functional p-value
5.727112045096383e-9	88	functional p-value
5.883085890035427e-9	89	functional p-value
6.039191701360609e-9	90	functional p-value
6.195649100146664e-9	91	functional p-value
6.352155325829878e-9	92	functional p-value
6.508826436673748e-9	93	functional p-value
6.6656135235451394e-9	94	functional p-value
6.8224656320425584e-9	95	functional p-value
6.981175396238007e-9	96	functional p-value
7.140408330298005e-9	97	functional p-value
7.299928899568187e-9	98	functional p-value
7.46196328820061e-9	99	functional p-value
7.624993885532998e-9	100	functional p-value
7.79122011534113e-9	101	functional p-value
7.962201551729541e-9	102	functional p-value
8.135409353854497e-9	103	functional p-value
8.321574354617912e-9	104	functional p-value
8.51599097642787e-9	105	functional p-value
8.712538111568996e-9	106	functional p-value
8.913754690253095e-9	107	functional p-value
9.11798510144564e-9	108	functional p-value
9.324281642812018e-9	109	functional p-value
9.53222184332019e-9	110	functional p-value
9.741039179891961e-9	111	functional p-value
9.95089132848907e-9	112	functional p-value
1.0169405343350119e-8	113	functional p-value
1.0393788216671354e-8	114	functional p-value
1.0619779392853377e-8	115	functional p-value
1.0847106101659409e-8	116	functional p-value
1.1079130037581255e-8	117	functional p-value
1.1313126517268074e-8	118	functional p-value
1.1547767707178934e-8	119	functional p-value
1.1784634010878568e-8	120	functional p-value
1.2021544508076274e-8	121	functional p-value
1.2265192904355685e-8	122	functional p-value
1.2510314156152818e-8	123	functional p-value
1.2757017196477849e-8	124	functional p-value
1.3004149415128104e-8	125	functional p-value
1.3251724482457513e-8	126	functional p-value
1.3501472698166556e-8	127	functional p-value
1.3752865037439143e-8	128	functional p-value
1.400434656030878e-8	129	functional p-value
1.4260090404078042e-8	130	functional p-value
1.4519490022404202e-8	131	functional p-value
1.478177017729909e-8	132	functional p-value
1.5050539341634264e-8	133	functional p-value
1.5320268616210146e-8	134	functional p-value
1.559010328370842e-8	135	functional p-value
1.586386080287186e-8	136	functional p-value
1.6139534176789035e-8	137	functional p-value
1.6419099211532266e-8	138	functional p-value
1.6701358254524183e-8	139	functional p-value
1.6984916051412808e-8	140	functional p-value
1.727639260418089e-8	141	functional p-value
1.7568107246082606e-8	142	functional p-value
1.786313522583447e-8	143	functional p-value
1.8160671060014168e-8	144	functional p-value
1.845954888529232e-8	145	functional p-value
1.8760717933364683e-8	146	functional p-value
1.9062455884743458e-8	147	functional p-value
1.936661528910946e-8	148	functional p-value
1.967221447791254e-8	149	functional p-value
1.997793468361837e-8	150	functional p-value
2.0287071400743438e-8	151	functional p-value
2.0598288491114824e-8	152	functional p-value
2.091108077051373e-8	153	functional p-value
2.1227066383933625e-8	154	functional p-value
2.154750285898479e-8	155	functional p-value
2.186824521773975e-8	156	functional p-value
2.2189180935009583e-8	157	functional p-value
2.2512245864131553e-8	158	functional p-value
2.2835507832985937e-8	159	functional p-value
2.3158810191566763e-8	160	functional p-value
2.348211814697796e-8	161	functional p-value
2.3806327081782014e-8	162	functional p-value
2.4130939070261433e-8	163	functional p-value
2.4457427232767436e-8	164	functional p-value
2.4785500569441203e-8	165	functional p-value
2.511381611063212e-8	166	functional p-value
2.544293462383494e-8	167	functional p-value
2.5772333799624365e-8	168	functional p-value
2.6104604192874276e-8	169	functional p-value
2.643985745329809e-8	170	functional p-value
2.677635184810351e-8	171	functional p-value
2.7113009863817294e-8	172	functional p-value
2.745233252808622e-8	173	functional p-value
2.7796920994043342e-8	174	functional p-value
2.814263659694958e-8	175	functional p-value
2.8491521379908588e-8	176	functional p-value
2.884082713173675e-8	177	functional p-value
2.919211890482711e-8	178	functional p-value
2.954776066739429e-8	179	functional p-value
2.9903590070262226e-8	180	functional p-value
3.026824629129976e-8	181	functional p-value
3.063383654013869e-8	182	functional p-value
3.100036730674015e-8	183	functional p-value
3.136813568275881e-8	184	functional p-value
3.1739241127276366e-8	185	functional p-value
3.21108322538358e-8	186	functional p-value
3.248306411013524e-8	187	functional p-value
3.286095597745851e-8	188	functional p-value
3.3248341426567116e-8	189	functional p-value
3.363654761381012e-8	190	functional p-value
3.402951964708286e-8	191	functional p-value
3.442349329279672e-8	192	functional p-value
3.4834373135606755e-8	193	functional p-value
3.5248492374823835e-8	194	functional p-value
3.566467479910257e-8	195	functional p-value
3.608248999393961e-8	196	functional p-value
3.650166904765493e-8	197	functional p-value
3.692254972985115e-8	198	functional p-value
3.734561487695297e-8	199	functional p-value
3.7768830682108854e-8	200	functional p-value
3.819458347175607e-8	201	functional p-value
3.86224055164901e-8	202	functional p-value
3.9055865258533026e-8	203	functional p-value
3.949125371454073e-8	204	functional p-value
3.992712416337819e-8	205	functional p-value
4.036337269654774e-8	206	functional p-value
4.080326636338231e-8	207	functional p-value
4.125275389801142e-8	208	functional p-value
4.1703201724100495e-8	209	functional p-value
4.2155906690081064e-8	210	functional p-value
4.260939999044998e-8	211	functional p-value
4.306341701877911e-8	212	functional p-value
4.3518424477588896e-8	213	functional p-value
4.397486332584589e-8	214	functional p-value
4.443394662729166e-8	215	functional p-value
4.48936836971316e-8	216	functional p-value
4.535432835244111e-8	217	functional p-value
4.581584402240871e-8	218	functional p-value
4.627766855735714e-8	219	functional p-value
4.6739740624058515e-8	220	functional p-value
4.7203920253439767e-8	221	functional p-value
4.7669648889538433e-8	222	functional p-value
4.814051899791047e-8	223	functional p-value
4.861452215393583e-8	224	functional p-value
4.909485863141611e-8	225	functional p-value
4.957866697572605e-8	226	functional p-value
7.96224480316164e-10	1	standard p-value
1.2471315607558563e-9	2	standard p-value
1.424181419282696e-9	3	standard p-value
1.428684071219848e-9	4	standard p-value
1.539906482538503e-9	5	standard p-value
2.0950901402493526e-9	6	standard p-value
2.140483089074256e-9	7	standard p-value
2.174137320592669e-9	8	standard p-value
2.2137020747342882e-9	9	standard p-value
2.333256483493088e-9	10	standard p-value
2.3778933332098972e-9	11	standard p-value
2.528667722238284e-9	12	standard p-value
2.689161704069268e-9	13	standard p-value
2.8716273239592876e-9	14	standard p-value
2.8906309473486503e-9	15	standard p-value
4.957866697572605e-8	15	standard p-value
5.350175561294333e-14	1	standard p-value
