# Supplementary material for: Exploiting pleiotropy to enhance variant discovery with functional false discovery rates
Source: Nat Comput Sci. 2025 Aug 22;5(9):769–81. doi: 10.1038/s43588-025-00852-3 (PMC12457191; doi:10.1038/s43588-025-00852-3)
Supplement: Supplementary file 6 — Source data for Fig. 5. [file 43588_2025_852_MOESM6_ESM.zip › data-figure5.txt]

SNPID	CHR38	BP38	Standard	Functional P
rs114691320:100067082:C:A	1	99601526	0.010280485934495312	0.005859899161928942
rs9633399:100069229:C:T	1	99603673	0.3185967334375768	0.03578854442026097
AX-37403083	1	99604171	0.00424215762903802	0.0014271656814096357
rs79159903:100070039:A:G	1	99604483	0.008366556733793095	0.004968406138648305
rs116290470:100074271:C:T	1	99608715	0.011231613596012224	0.023686028789937544
rs34852112:100074272:G:A	1	99608716	0.10839183168654624	0.04822299595083932
AX-64247979	1	99609548	0.02571415266513408	0.0030224978005155157
rs116094384:100075381:A:T	1	99609825	0.011957939465279972	0.004214846878642134
rs150836037:100077232:A:G	1	99611676	0.01146013126415065	0.04507547460769086
rs835016:100078102:T:C	1	99612546	0.03623675026943928	0.508281277929809
rs114904630:100080616:C:A	1	99615060	0.010573171611993174	0.04511374455715571
rs835008:100081347:C:G	1	99615791	0.03523018042819252	0.36285999909056366
AX-11251953	1	99617906	0.09007981806355891	0.03501477003810903
rs34333776:100083679:T:G	1	99618123	0.11611355881623923	0.02260260842654447
rs114484978:100084636:G:A	1	99619080	0.010111975806128187	0.008241028379383114
AX-11668770	1	99621606	0.026098305198496374	0.062400809504362165
rs834978:100088186:G:A	1	99622630	0.018550030516749232	0.019451249652157988
rs116315008:100088528:G:A	1	99622972	0.009353450505310924	0.0037034856541784487
rs140529105:100088697:C:T	1	99623141	0.009285726406766408	0.006157397539590412
AX-37403095	1	99627607	0.0037383515846209393	0.009956816990891923
rs141599742:100096531:C:T	1	99630975	0.005258839310604433	0.00684290089732214
rs116027509:100099742:A:G	1	99634186	0.005224095980219643	7.959585556076708e-4
rs75779088:100100843:C:T	1	99635287	0.005111223888495516	7.370891594154842e-4
rs78415596:100101335:G:A	1	99635779	0.005421858793312743	8.871615978912888e-4
rs116588536:100102248:A:C	1	99636692	0.005253331189526619	7.849012462551632e-4
rs115284829:100105433:G:A	1	99639877	0.005148892626624294	0.0015600675850987158
rs114574535:100109782:C:T	1	99644226	0.006186888911617543	0.0017002322168852236
rs115040600:100109869:A:T	1	99644313	0.006347806144219924	0.0022191862834447995
rs6577119:100147390:A:G	1	99681834	0.09399356382889004	0.013283052954230068
AX-11492647	1	99689343	0.01359637521931322	0.007739257173159267
rs114775609:100167108:T:C	1	99701552	0.29071194089000896	0.03433694442809385
rs72723727:100183357:C:A	1	99717801	0.013273503691860264	0.5799432917154576
rs56125955:100224483:C:T	1	99758927	0.1356374030314166	0.022871123188916723
rs72723782:100244371:A:G	1	99778815	0.12878438365287598	0.03518443705161538
rs6681678:100248591:C:T	1	99783035	0.5993487294850806	0.021203516078663102
rs116595337:100253142:T:A	1	99787586	0.33135153024767694	0.03405005008368637
rs116203709:100254017:C:T	1	99788461	0.10152513682721535	0.040350796910607396
rs12023333:100267478:T:C	1	99801922	0.09687819195805816	0.03449622628694656
rs12038010:100278033:C:T	1	99812477	0.02117465800381626	0.24188691442518334
rs12031617:100278376:G:A	1	99812820	0.02370114369403889	0.30538477500582384
rs12028384:100278490:A:G	1	99812934	0.02363729946836997	0.40338279564114615
rs7418415:100279441:T:C	1	99813885	0.023571320130960555	0.4757140606094517
rs6663234:100280436:G:A	1	99814880	0.023398931855449383	0.46530986584748996
rs72725918:100281191:G:T	1	99815635	0.0804566292801922	0.01806813316963513
AX-29785259	1	99816123	0.02169565075834196	0.09242625598904648
rs34896283:100285168:T:C	1	99819612	0.019856240978913076	0.434219474095302
rs12128247:100287205:T:G	1	99821649	0.01887096354822977	0.349107220090751
rs7367980:100288861:C:A	1	99823305	0.018354727097563285	0.40273877518324014
rs143462134:100292975:T:A	1	99827419	0.08418514736467933	0.02798023498715103
rs12136335:100300424:T:C	1	99834868	0.01787181958127394	0.5809171399355231
rs11166355:100301128:T:G	1	99835572	0.04911680098569817	0.16574564789431356
rs11166356:100301394:G:T	1	99835838	0.04907973596223893	0.07779584796382996
rs11166357:100302182:G:A	1	99836626	0.04924132290931798	0.08128799298461963
rs10875271:100303030:C:A	1	99837474	0.04917783039378795	0.08273634976226432
rs11166358:100305320:T:C	1	99839764	0.049122099538133145	0.281400919664911
rs113587275:100305983:G:A	1	99840427	0.093155245232809	0.008147741376091741
rs17121319:100317508:T:C	1	99851952	0.6668481367692636	0.045931663011533425
rs1493616:100318888:T:C	1	99853332	0.6668489950562677	0.04077744899736293
rs61434101:100329663:A:C	1	99864107	0.4022244793093007	0.04116700508527876
rs11166361:100329671:A:G	1	99864115	0.6674024737003692	0.03402894798651493
rs2230306:100336361:C:T	1	99870805	0.04992275335602761	0.5891537401257476
rs6676595:100338335:A:G	1	99872779	0.04824432494021111	0.588916732791881
rs619445:100339061:A:G	1	99873505	0.03728134197241541	0.5869257959867663
rs145362555:100339867:A:G	1	99874311	0.04834341674623118	0.5035530284932718
rs184400307:100340190:A:T	1	99874634	0.04851021504438135	0.058516717954945396
rs17121466:100340827:T:C	1	99875271	0.0913187143966807	0.04736171146985308
rs11166366:100347624:G:C	1	99882068	0.04775338788988678	0.5888426601666482
rs3820156:100348583:A:G	1	99883027	0.04733241149057273	0.5887786142927159
rs12038567:100348655:C:A	1	99883099	0.04735909843254867	0.507606841078149
rs2234707:100350383:G:A	1	99884827	0.04662801562105489	0.525667128507445
rs11166367:100350683:G:A	1	99885127	0.04655782537897876	0.588661050633717
rs6577142:100351635:G:C	1	99886079	0.04630773084677928	0.546732229029652
rs6577143:100351653:T:C	1	99886097	0.04631772520140247	0.4941751611541812
rs6577144:100351703:A:G	1	99886147	0.04604005055598321	0.588581463295269
rs148283925:100351810:T:C	1	99886254	0.0969472503322224	0.046333331849241044
rs10875274:100352716:G:A	1	99887160	0.04554738293233988	0.5885017506224296
rs486408:100352756:A:G	1	99887200	0.009871148834467712	0.019511890524687693
rs844323:100353019:T:C	1	99887463	0.010564186501900672	0.05335757160232064
AX-38917985	1	99888119	0.010817217128578731	0.18575499081752417
rs17121546:100354634:A:G	1	99889078	0.0860833100047703	0.021829598770213798
rs10783122:100356018:A:G	1	99890462	0.04389416303285472	0.5882211269204055
rs2035960:100357041:A:G	1	99891485	0.02629824213508189	0.5840577691116365
rs594249:100358200:G:A	1	99892644	0.00946016122020646	0.021023999106472693
rs515957:100358451:G:A	1	99892895	0.009302441031103744	0.023560210207474664
rs620281:100359333:A:G	1	99893777	0.09573017395669169	0.01173648513856376
rs138696042:100362651:G:A	1	99897095	0.09989646593108234	0.04663704984048488
rs602700:100364201:T:C	1	99898645	0.021910994900650207	0.05589651848437858
rs17121580:100364782:A:T	1	99899226	0.10064030795862049	0.0328513010842629
rs2769699:100365797:C:T	1	99900241	0.023541795741749885	0.04723292613538657
AX-38918021	1	99900292	0.07450432657746821	0.026356661054236695
rs572231:100366141:A:G	1	99900585	0.04804662481997354	0.23088515442715699
rs548255:100366453:T:G	1	99900897	0.04801904840954084	0.5888803858184164
rs115064986:100369738:G:A	1	99904182	0.04671162436179525	0.24693126406868093
rs140789052:100370336:C:G	1	99904780	0.03781457169467027	0.587030575537857
rs72725980:100371612:C:G	1	99906056	0.09888551914338324	0.011891725401683142
rs148473095:100377443:A:G	1	99911887	0.0483933386606106	0.4269324494294197
AX-11422994	1	99912417	0.0447708476674675	0.11070096882294797
rs149522828:100382746:C:T	1	99917190	0.04851970795475	0.183704229288049
rs146188814:100384217:A:T	1	99918661	0.04862733121056602	0.2618630877703712
rs41285742:100387946:A:G	1	99922390	0.04867076027942574	0.0524422026293161
rs79427272:100398600:T:A	1	99933044	0.029623625198311	0.01934428471456592
rs12120337:100400413:A:T	1	99934857	0.029466376636173148	0.1438841243349551
rs12131505:100400532:C:G	1	99934976	0.029515542053787543	0.0966864477415272
rs2025936:100401893:C:A	1	99936337	0.02947150289404097	0.0727959939034529
rs11166378:100401904:G:A	1	99936348	0.029470831292805977	0.24035978637870534
rs10783124:100403275:A:G	1	99937719	0.03854771669152182	0.058624281598058006
rs12117631:100413075:A:C	1	99947519	0.04605239868028908	0.3475732075461598
rs145889827:100415553:G:A	1	99949997	0.0486546008431755	0.11782181867014674
rs192871850:100415744:G:T	1	99950188	0.02847618826275785	0.584737332181031
rs12036260:100416325:C:A	1	99950769	0.04125761657496071	0.03391216094542536
rs113972371:100416734:T:G	1	99951178	0.03094994899048237	0.1267933138485286
rs112024359:100416755:T:C	1	99951199	0.0386282069456622	0.13121428170945365
rs12132897:100417096:C:A	1	99951540	0.032521514829269675	0.029109417862277196
rs12128514:100420559:G:A	1	99955003	0.03232224759990146	0.005933663346501747
rs147197901:100423716:C:G	1	99958160	0.04541744647847007	0.5884808197790897
rs184036910:100424436:T:C	1	99958880	0.04522445935640754	0.2720541740765106
rs12134951:100424827:C:T	1	99959271	0.03391534944532975	0.5861762963270506
rs12135920:100425838:C:T	1	99960282	0.03431992855343292	0.5862701717861019
rs12135953:100425907:C:T	1	99960351	0.03434293191177767	0.5703167758750599
rs12125820:100426033:T:C	1	99960477	0.034351654041937144	0.586276062502491
rs182491129:100426478:C:A	1	99960922	0.04453166977408005	0.14286632752028736
rs187960034:100427856:G:A	1	99962300	0.04408613408769391	0.44427961479684647
rs192550797:100431075:C:T	1	99965519	0.010386166490514022	0.03432926881399835
rs149012168:100432172:C:T	1	99966616	0.03396514909609717	0.586185821740786
rs147026747:100432320:G:A	1	99966764	0.03393124072898981	0.17184177670998893
rs142377762:100432402:T:C	1	99966846	0.04238708995151974	0.3223874417977757
rs78802539:100432509:T:C	1	99966953	0.03386420018820674	0.17257229190051154
rs77719587:100433177:A:G	1	99967621	0.03370494658681202	0.2887793707116504
rs150778094:100433868:T:C	1	99968312	0.04465101613455737	0.5883556107222242
rs115405691:100435685:G:A	1	99970129	0.04450304431867769	0.14406236257023772
1:100437065:A:G	1	99971509	0.04452527520829765	0.5883316718534941
AX-29785671	1	99977841	0.04341962046833022	0.23805136808363778
rs141866658:100447240:C:T	1	99981684	0.04449666353878112	0.08157435206067819
rs146720877:100450578:C:G	1	99985022	0.044507137838398055	0.08340250173224474
rs114921769:100451192:C:A	1	99985636	0.044507137838398055	0.19247042577689313
rs79619969:100451924:A:G	1	99986368	0.044507137838398055	0.363557306490183
rs75714330:100452071:A:G	1	99986515	0.044507137838398055	0.4199610912379982
rs191468675:100454196:C:T	1	99988640	0.04447343172378019	0.4732470719462497
rs182280785:100454960:C:T	1	99989404	0.01020091449093258	0.5079695910729121
rs149975370:100455021:G:T	1	99989465	0.04447835155088089	0.15065364822703137
rs140041337:100455368:C:T	1	99989812	0.04447835155088089	0.45467215315158094
rs142618857:100455999:G:T	1	99990443	0.04447835155088089	0.08695656835172044
rs72728114:100458794:G:A	1	99993238	0.22175610801628096	0.00972563870674732
rs78795932:100460359:C:T	1	99994803	0.04449562006233051	0.5883261571402788
rs114287952:100460468:A:G	1	99994912	0.04449562006233051	0.5883262824746701
rs144515270:100460760:G:A	1	99995204	0.04449562006233051	0.3824243019089821
rs192342266:100463888:A:T	1	99998332	0.042679788102691074	0.5879881302870592
rs116740877:100466395:T:A	1	100000839	0.04447236670001949	0.16195364499603346
rs78514868:100467312:T:C	1	100001756	0.04447236670001949	0.13520653826802828
rs79671338:100467791:A:G	1	100002235	0.04447236670001949	0.5126939796654942
rs144884550:100468088:C:G	1	100002532	0.04447853994083661	0.4766230576120286
rs114910418:100469622:T:C	1	100004066	0.04447853994083661	0.5883216451021935
rs76602435:100469851:T:C	1	100004295	0.04447853994083661	0.5883217704365847
rs139697691:100470878:T:G	1	100005322	0.04447853994083661	0.32760423791512877
rs11166392:100471243:G:A	1	100005687	0.31418020895452414	0.03017571407878519
rs114485948:100472358:T:C	1	100006802	0.04447853994083661	0.588321895770976
rs79969776:100473361:C:T	1	100007805	0.04447853994083661	0.4061332467911983
rs115897494:100474571:T:G	1	100009015	0.04447853994083661	0.5883220211053674
rs116607626:100475694:A:T	1	100010138	0.04447853994083661	0.3929880234832687
rs188901832:100477496:A:G	1	100011940	0.04447853994083661	0.4022223177959677
rs192670067:100477553:C:T	1	100011997	0.04447853994083661	0.5883221464397586
rs535540:100478935:G:A	1	100013379	0.368360999324048	0.024121085664877282
rs116300024:100478955:G:A	1	100013399	0.04447853994083661	0.13903402408636747
rs185326101:100479275:G:A	1	100013719	0.04447853994083661	0.5226144336879047
rs141710575:100481702:T:C	1	100016146	0.04447853994083661	0.06141786558816811
rs115132169:100482268:A:G	1	100016712	0.04447853994083661	0.10766010410178656
rs189060472:100482900:A:G	1	100017344	0.05515862433187526	0.027148231947459526
rs116609104:100482917:C:T	1	100017361	0.04447853994083661	0.08937701943416493
rs75080379:100483201:C:T	1	100017645	0.04447853994083661	0.09894969236125224
rs115100114:100484080:T:C	1	100018524	0.04447853994083661	0.15528043726945806
rs115233992:100484824:G:T	1	100019268	0.04447853994083661	0.029430605151525898
1:100484962:T:A	1	100019406	0.01021211463193628	0.36578655995550446
rs80194374:100485537:C:G	1	100019981	0.05515862433187526	0.037389229120281205
rs115458903:100487529:T:C	1	100021973	0.04447853994083661	0.12460387389123571
rs115532474:100487763:A:C	1	100022207	0.04447853994083661	0.3176375114177118
rs187465175:100490139:A:G	1	100024583	0.04447853994083661	0.08730572421854714
rs147661822:100490410:C:T	1	100024854	0.04447853994083661	0.10272225770943734
rs41286450:100491302:A:G	1	100025746	0.04447853994083661	0.007874702310025235
rs41286532:100491546:C:T	1	100025990	0.04447853994083661	0.14416689912312228
rs145480506:100491650:C:G	1	100026094	0.01021211463193628	0.5197659396118326
rs138097451:100492703:A:G	1	100027147	0.05515862433187526	0.0414754679775114
rs12130078:100492788:G:A	1	100027232	0.04894304277213507	0.022570749992106773
rs116560578:100494686:T:C	1	100029130	0.04447853994083661	0.008006624912594764
rs114665354:100497358:A:T	1	100031802	0.04157903496464988	0.006198282911834025
rs148811205:100498749:C:G	1	100033193	0.04447853994083661	0.0095198421003344
rs76132874:100500204:G:T	1	100034648	0.04447853994083661	0.01822628461986549
rs75904885:100500482:C:T	1	100034926	0.04447853994083661	0.01007293794085607
rs114757369:100500675:C:G	1	100035119	0.04447853994083661	0.1352294067420245
rs78501535:100502061:A:T	1	100036505	0.04447853994083661	0.137293152645091
rs79388191:100503344:A:G	1	100037788	0.04447853994083661	0.1700151648075952
rs34787051:100504272:C:T	1	100038716	0.2841401234939221	0.0484799417929601
rs78361605:100504439:A:G	1	100038883	0.04447853994083661	0.02971662185559037
rs74667790:100504670:T:A	1	100039114	0.04447853994083661	0.005617610155822805
rs76461538:100505332:G:C	1	100039776	0.04447853994083661	0.04300071514079163
rs142771822:100507286:C:T	1	100041730	0.0442287592470546	0.005565885068079745
rs114021948:100508918:A:G	1	100043362	0.04447853994083661	0.0492897442950903
rs74673184:100509339:C:A	1	100043783	0.04447853994083661	0.010678166102674512
rs141915960:100510177:T:C	1	100044621	0.04447853994083661	0.006319243555723885
rs114339290:100511570:G:A	1	100046014	0.04447853994083661	0.07335878663556095
rs139126245:100511755:T:G	1	100046199	0.04447853994083661	0.005687500045108359
rs78613901:100512332:G:A	1	100046776	0.04447853994083661	0.05670086450729174
rs142556569:100513001:G:A	1	100047445	0.04447853994083661	0.04008561952961857
rs145818509:100513081:C:A	1	100047525	0.04447853994083661	0.04040209155016423
rs190029850:100513135:C:T	1	100047579	0.018945063491153064	0.5813015405135077
rs114949894:100513353:T:G	1	100047797	0.04447853994083661	0.04233072587713045
AX-29785793	1	100049477	0.04447853994083661	0.06341184367629778
rs144517103:100516056:C:G	1	100050500	0.010304834891275936	0.45284491811873157
rs181978933:100516682:C:G	1	100051126	0.01035872735532581	0.17299527424176608
rs149063041:100516775:T:C	1	100051219	0.04516401892227256	0.006014426181344691
rs72728119:100518832:T:C	1	100053276	0.04558225570797341	0.2588038958656833
rs114888722:100522316:C:G	1	100056760	0.05694888546694125	0.008087110611863787
rs151036394:100522403:A:G	1	100056847	0.05694888546694125	0.007895631870173694
rs148609260:100524829:C:T	1	100059273	0.05704400242130126	0.007971471418846885
rs191878500:100532191:T:A	1	100066635	0.05732269716065684	0.015864328103510836
rs141040539:100533009:G:T	1	100067453	0.057325306101285965	0.013708931270025558
rs145607815:100535425:A:G	1	100069869	0.05753769421661593	0.029998568373400196
rs115403354:100536695:T:C	1	100071139	0.06183531415108165	0.014283940833961796
rs12132802:100565459:G:A	1	100099903	0.04990236809782509	0.26229851902545903
rs12138097:100570823:G:A	1	100105267	0.04872050729442466	0.5301163578079316
rs142373521:100578935:C:T	1	100113379	0.10285353817720506	0.0408335302090883
rs55646662:100578981:G:A	1	100113425	0.2338190511858589	0.011818449190274924
rs2784177:100617887:C:T	1	100152331	0.5985190292139166	0.024595349863205877
rs12127181:100627774:T:C	1	100162218	0.04979106381595885	0.5346377695017408
rs12042049:100628065:C:T	1	100162509	0.2765155673709275	0.04092469601857658
rs115625519:100628211:A:T	1	100162655	0.04978500391563072	0.39995007040525027
rs142100395:100638390:C:T	1	100172834	0.027500234644969937	0.21395130879064578
rs11805428:100641716:T:C	1	100176160	0.29508777373102124	0.04494666321969398
rs12132109:100643964:A:G	1	100178408	0.03514783535230676	0.06441680374361865
rs11166411:100644500:C:T	1	100178944	0.03296008554535904	0.03167264473856922
rs11166414:100660826:G:A	1	100195270	0.02830326110417485	0.13517506484988323
rs151244333:100667426:C:A	1	100201870	0.30426615430653287	0.021100467787275087
rs6691159:100670409:G:A	1	100204853	0.34705086150457937	0.028803385165548746
rs150995989:100673854:T:A	1	100208298	0.33509882111443645	0.04267187308759099
rs11801766:100678167:A:G	1	100212611	0.2747795368352923	0.04451077393055278
AX-16440162	1	100213115	0.02251744520398035	0.5826591626396016
rs12124225:100682244:G:A	1	100216688	0.03098407532033134	0.5854430901381982
rs4443909:100687698:C:T	1	100222142	0.3290946338459864	0.01659834041196515
rs7526860:100690245:G:C	1	100224689	0.32945504692953814	0.016576511098693188
rs4536026:100690901:A:G	1	100225345	0.3294464695742764	0.02154668247980345
rs4463693:100691509:C:T	1	100225953	0.32945590467302144	0.01845231269277458
rs4908047:100694041:A:G	1	100228485	0.3612074907839848	0.012699200164293501
rs12043921:100695913:C:T	1	100230357	0.02892848573202827	0.3111327373391845
rs41287260:100732404:A:G	1	100266848	0.06667949379836816	0.04217319838657262
rs77300480:100736221:C:T	1	100270665	0.06633135340101252	0.03447263163101882
rs181214647:100756271:G:T	1	100290715	0.06586002153486854	0.014663401663921504
rs114909585:100757824:C:T	1	100292268	0.2783227465354118	0.02332346067693602
AX-63548159	1	100298686	0.10329824245929216	0.0064577874329978385
rs2012797:100792699:G:T	1	100327143	0.7958017028291994	0.04597975692696745
rs495178:100793000:G:A	1	100327444	0.9927198062694016	0.04827161967660811
rs587510:100796001:A:T	1	100330445	0.18702177353550548	0.04306735796780884
rs58619835:100827047:T:C	1	100361491	0.04946277029949948	0.011502161309507392
rs74510465:100835752:C:T	1	100370196	0.02246299281950934	0.5826363517803929
rs7535756:100841802:A:G	1	100376246	0.023619252213812	0.5830864275793961
rs76091231:100855356:T:C	1	100389800	0.015196282171449112	0.019323558992747288
rs28361214:100856647:A:T	1	100391091	0.024410851790787263	0.3872704149772165
rs17122383:100860339:C:A	1	100394783	0.01951067024892352	0.5814948061448257
rs74103150:100861508:C:T	1	100395952	0.022711108956230765	0.46718468714808026
rs17122387:100862146:G:C	1	100396590	0.01985778505803598	0.34307529156269734
rs7533775:100862448:G:T	1	100396892	0.020482947818130627	0.5818621612455994
rs74103154:100862871:T:C	1	100397315	0.01987527073420298	0.5816419487201612
rs17122390:100863018:T:A	1	100397462	0.01987527073420298	0.5816420740545525
rs17122392:100863468:C:A	1	100397912	0.020507523995776468	0.356034055654921
rs17122394:100863831:T:C	1	100398275	0.0188260041148501	0.5812598041612193
rs11805383:100864190:C:T	1	100398634	0.019940864306338207	0.581669647620629
rs11802081:100864225:G:A	1	100398669	0.019940864306338207	0.3852754103725288
rs11802123:100864473:G:A	1	100398917	0.02375823570529213	0.5831399453644628
rs17122404:100865724:T:C	1	100400168	0.02053838065644536	0.5728422285630803
rs17122405:100866272:C:T	1	100400716	0.01990964892435409	0.5816556101688082
rs112842520:100867392:C:A	1	100401836	0.02372228017227401	0.5831265345845983
rs139156904:100867438:C:T	1	100401882	0.019898460434164676	0.48997599645089535
rs144126249:100867465:A:G	1	100401909	0.01975173731850608	0.4610762615878734
rs143160771:100867543:G:A	1	100401987	0.02373349871236196	0.5637737638415677
rs146666348:100867549:G:A	1	100401993	0.02373349871236196	0.5519391745288342
rs150574893:100870181:T:C	1	100404625	0.019851371007129102	0.5816311699625132
rs57584762:100870555:G:C	1	100404999	0.02047113262238504	0.5818582758794706
rs80175205:100871131:C:T	1	100405575	0.010713456218018948	0.5691750619098978
rs139375027:100872371:T:A	1	100406815	0.019892812669620712	0.5816480901053328
rs79057040:100872504:A:G	1	100406948	0.019928658462369263	0.581663255566675
rs11802782:100874208:A:G	1	100408652	0.019877054864759897	0.481611662163033
AX-29786523	1	100412222	0.8561422091747255	0.04482959282700387
rs74103167:100877963:T:C	1	100412407	0.01842497652910623	0.5811136642610137
rs7522151:100883729:G:C	1	100418173	0.021394259488945837	0.5822212442765503
rs28579743:100893699:T:G	1	100428143	0.02045164799380723	0.581853137169429
AX-29786571	1	100433315	0.02016186933689477	0.5774074546086163
AX-11176842	1	100448714	0.021501426966757477	0.58225759125001475
AX-29786837	1	100533227	0.08012688022404904	0.013314003412682783
rs12127493:101007817:A:C	1	100542261	0.2613684165989329	0.013955790120182469
rs61811414:101007986:G:A	1	100542430	0.23383237548847	0.024995252566991255
rs12133917:101013188:C:A	1	100547632	0.25157801922167194	0.04880794730907085
rs6577182:101020682:G:A	1	100555126	0.2548902017397399	0.019198665475594203
rs1335757:101023736:G:T	1	100558180	0.25798875377397	0.008360277532738087
rs114227935:101026303:T:C	1	100560747	0.7818317315958156	0.013050185661788609
rs12026951:101046273:C:T	1	100580717	0.7873438825027047	0.01808671077819305
rs59667512:101046712:C:T	1	100581156	0.7691783462983846	0.028127821168492148
rs17402665:101046940:C:T	1	100581384	0.7876712887043623	0.044756485633992565
rs12046413:101047430:T:C	1	100581874	0.7880714302642805	0.020139056802627828
rs7535762:101047534:A:G	1	100581978	0.7923175422792619	0.01769229727946301
rs7545966:101047633:G:A	1	100582077	0.7883472380931172	0.023808632003805875
rs1335765:101048612:A:T	1	100583056	0.7922029625561147	0.029316716715713422
rs12406448:10106775:T:C	1	10046717	0.029295855541210388	0.5849853689413282
rs41280788:10133089:G:A	1	10073031	0.5071985574279976	0.049610828848647634
rs41280806:10211351:G:A	1	10151293	0.6451342918584099	0.044452939061163446
rs78193965:10211822:T:G	1	10151764	0.6448663322879166	0.04859661395373376
rs139028862:10212589:C:T	1	10152531	0.6440841851001733	0.03504018445753743
rs75471522:10213167:T:G	1	10153109	0.6436875263153827	0.0374891843184115
rs148152253:10213870:A:G	1	10153812	0.6431261689921904	0.041712659494988265
rs115983170:10215183:T:G	1	10155125	0.641998085408291	0.0422725317910664
rs79286153:10217086:A:T	1	10157028	0.6398140409279172	0.035763112244487506
rs115659120:10219264:A:G	1	10159206	0.6388494240398453	0.043100794344704325
rs79817253:10219311:C:A	1	10159253	0.6388494240398453	0.03408221184466358
rs146317821:10227255:C:T	1	10167197	0.6315407790636681	0.01829586404172639
rs56019503:10228158:C:A	1	10168100	0.6308057036627202	0.030782037598975753
rs17034560:10229158:G:A	1	10169100	0.9666825400004616	0.04547735849221276
AX-16442388	1	10173977	0.8699041153237009	0.04141719942067076
rs116508541:10242399:T:C	1	10182341	0.397356284652773	0.034737397776238646
rs72864158:10244788:C:A	1	10184730	0.8762475567918264	0.038251420367743656
rs4846198:10282186:A:G	1	10222128	0.04984269849677612	0.32545056383498
rs35850116:10302776:T:C	1	10242718	0.12294056412190232	0.022671343121811655
rs11582123:10303942:A:T	1	10243884	0.12285079394231482	0.021734464318563917
rs12757288:10323921:T:C	1	10263863	0.17085839179837775	0.04431997401717369
rs115221625:10327133:G:T	1	10267075	0.5971246126817523	0.023626574910048288
rs115355419:10328535:G:T	1	10268477	0.5971246126817523	0.03100489455788108
rs115965672:10329738:T:G	1	10269680	0.5971447935746579	0.019381304646801614
rs116344683:10330504:G:A	1	10270446	0.5971447935746579	0.020690664646352858
rs76830615:10331951:T:C	1	10271893	0.5971447935746579	0.022852179108172943
rs140714688:10334026:T:A	1	10273968	0.5976903717428248	0.027020190746960215
rs115905919:10334622:A:G	1	10274564	0.5978592384096009	0.020402807524320752
rs79611886:10344122:A:C	1	10284064	0.5991379721692851	0.02183660919822072
rs145671813:10344412:C:T	1	10284354	0.5991379721692851	0.02700887742340562
rs114973958:10344420:C:T	1	10284362	0.5991379721692851	0.018281372229198407
rs149595372:10344711:C:G	1	10284653	0.5991379721692851	0.04900697559650132
rs144231173:10344723:G:C	1	10284665	0.5991379721692851	0.049804698030971144
rs80024758:10346065:C:T	1	10286007	0.5991610742251403	0.02808307166107065
rs746881:10346810:A:G	1	10286752	0.11444079551009598	0.04521728338770863
rs74914120:10346965:C:T	1	10286907	0.5991847542513188	0.019428857504844712
rs74729309:10347527:C:T	1	10287469	0.5991847542513188	0.019698062571410394
rs12125535:10350849:T:A	1	10290791	0.17289338282122102	0.045673100816793315
rs76694630:10352228:T:C	1	10292170	0.5992485713600588	0.02106356602895118
rs77234721:10352758:T:G	1	10292700	0.5992716757322261	0.02956809798038692
rs77669849:10356290:C:T	1	10296232	0.5994272036490547	0.03335153993506398
rs115643548:10357868:G:A	1	10297810	0.5998771833580295	0.03285073750974326
rs116187888:10358344:G:A	1	10298286	0.6000805086726317	0.037475260267068704
rs149524751:10368500:A:G	1	10308442	0.6203600741565729	0.012722129919875558
rs72865999:10391230:C:T	1	10331172	0.8758754491628785	0.04432748708151425
rs144806332:10393035:G:A	1	10332977	0.6906328947564628	0.041135663473908506
rs11586842:10453230:T:A	1	10393173	0.08024129841999314	0.026169656867383193
rs71643089:10454126:C:T	1	10394069	0.015865555826351973	0.27084823246793516
AX-37367831	1	10397064	0.5471944004886187	0.030845368306683895
rs11121563:10462875:T:C	1	10402818	0.03758492669263486	0.5869849538194395
rs12093245:10463591:T:G	1	10403534	0.48144102965616137	0.04379837304218529
rs112025529:10469822:C:T	1	10409765	0.2753301401159492	0.012260354323115457
rs12746471:10475011:A:G	1	10414954	0.03780922862645997	0.5870291968595532
rs10436981:10485609:T:C	1	10425552	0.02093405433833233	0.05496681810993325
rs6662684:10490789:G:C	1	10430732	0.026115737248795637	0.1401268241500975
rs519472:10492405:A:G	1	10432348	0.06653062528657461	0.02771943928809659
AX-29795919	1	10432658	0.059862762296895945	0.020354400307003598
rs643399:10496943:T:A	1	10436886	0.12268534337330989	0.04818087930255957
rs1760666:10497911:G:A	1	10437854	0.07540776493180505	0.03145841603654821
rs1307487:10506667:G:A	1	10446610	0.1001844923921706	0.013676415470791318
rs12565133:10544988:C:A	1	10484931	0.12381017258310947	0.00553365083536319
rs2480789:10585046:C:T	1	10524989	0.5613227858964678	0.0388884575676175
rs12117392:10608583:T:C	1	10548526	0.2529665589273233	0.017810214809318645
rs12120962:10609505:G:A	1	10549448	0.2390141804582969	0.00659217750857089
rs6676491:10633421:A:C	1	10573364	0.26913256476048697	0.01242384211223456
rs11121596:10635362:C:T	1	10575305	0.6507226168939237	0.0474132742494675
rs6540937:10636443:G:A	1	10576386	0.6648853951951323	0.03619169566769284
rs11578220:10650974:C:T	1	10590917	0.061060804738028586	0.023762332709268155
AX-16451757	1	10591532	0.03725077308402116	0.09182512093785197
rs4845840:10732378:C:T	1	10672321	0.09223828619242472	0.012238002920566508
rs284307:10739255:T:C	1	10679198	0.1081817144350378	0.0205038532060625
rs181294612:10740304:G:A	1	10680247	0.635027715549717	0.028862764917143808
rs521513:10740444:T:A	1	10680387	0.1099950752006825	0.04638337721636829
AX-29805973	1	10700415	0.3702660365606407	0.025746565706413257
AX-37368005	1	10724842	0.484820230283963	0.038777841215175454
AX-16455219	1	10751268	0.048879589263711214	0.013915037956842676
rs12076104:10834891:G:T	1	10774834	0.7893640966446113	0.025600964370134704
rs776907:10845538:T:A	1	10785481	0.019480031918204573	0.41051054001668785
rs776908:10845785:A:G	1	10785728	0.01571980697924314	0.012240401534416006
rs776909:10845821:A:C	1	10785764	0.0206710668744346	0.06679085351921019
rs114596278:10845920:G:A	1	10785863	0.387361070481635	0.021538229063915927
AX-29808587	1	10786483	0.028767585637323317	0.3894706631663033
rs11121623:10850287:G:C	1	10790230	0.03839227376191889	0.18359577031106344
AX-29808675	1	10790314	0.04417602611170744	0.19323002320776692
rs72643233:10851035:A:G	1	10790978	0.0168609781923725	0.015806984885755253
rs10779747:10875070:C:T	1	10815013	0.09220025793884382	0.04472722102456644
rs12757060:10875805:G:A	1	10815748	0.09947873663305767	0.04931247295720711
AX-29809887	1	10832441	0.3904853393941826	0.019192238691735492
AX-11227824	1	10875366	0.30437848800124	0.026145151348310924
rs12090662:10950061:C:G	1	10890004	0.3290767335030521	0.049787789286333844
rs1280961:10980242:A:G	1	10920185	0.377490277287013	0.04745149130460915
AX-38932705	1	10945234	0.0454527742233366	0.12808430002887758
rs1281005:11011624:G:A	1	10951567	0.18771797445961613	0.023565229208549462
rs34519853:11014687:A:G	1	10954630	0.17754573625095316	0.047084077242378904
rs35501820:11018112:T:A	1	10958055	0.18534286328649863	0.022429520144286067
rs74055027:11051526:A:G	1	10991469	0.9487325016872415	0.02022152253603646
AX-29787089	1	100591100	0.03182408287780162	0.3598179232682086
rs34558960:101141376:T:A	1	100675820	0.6514401028029295	0.031890859166952217
rs17413195:101142339:C:T	1	100676783	0.6516928734053602	0.035240471647334404
rs145921079:101146053:C:T	1	100680497	0.652844564648891	0.030686318301089976
rs72732157:101170837:C:A	1	100705281	0.015327938625904052	0.21808937773433013
AX-11436499	1	100731733	0.020991029490381532	0.5820672083096956
AX-16441143	1	100732029	0.03086273915682655	0.06353935045261287
rs3917019:101202354:A:G	1	100736798	0.3621065421835434	0.013898059155891112
rs3783621:101204495:C:A	1	100738939	0.03034146894768843	0.5852687499999599
rs3917022:101204883:T:C	1	100739327	0.02440235752850937	0.29566757593403187
rs3917078:101205543:G:T	1	100739987	0.0342561882729772	0.291388064377674
rs79284256:101207899:C:A	1	100742343	0.03869712981143387	0.5872065450231816
rs79523276:101210026:T:C	1	100744470	0.02519800340771928	0.5836911660172104
AX-29787423	1	100744493	0.04361681742757533	0.2221095717043374
rs7554006:101225604:T:G	1	100760048	0.17128595309124725	0.029537205262103714
AX-37403433	1	100772554	0.5103408229967933	0.03651366537274876
rs2182469:101239983:G:A	1	100774427	0.18708334367790097	0.047009829396695374
rs2392223:101246350:C:T	1	100780794	0.28250789277972593	0.012423078455402947
rs6665179:101250836:A:G	1	100785280	0.24408787314541	0.048032166996090364
rs3934246:101253828:T:C	1	100788272	0.2615660567184991	0.007271570687725734
rs10783151:101253999:T:C	1	100788443	0.2628350791807446	0.02176628565957026
rs6684679:101255614:T:A	1	100790058	0.2651008005197588	0.009097516615262178
rs10783152:101255802:G:A	1	100790246	0.2650395328447613	0.02267234578461198
rs6703377:101256533:C:T	1	100790977	0.2500438591559379	0.016454485051014604
rs9919341:101256742:T:C	1	100791186	0.25005606046008505	0.020969876090995224
rs11166514:101257825:G:A	1	100792269	0.2568088200324094	0.00844210527815338
rs149898385:101271879:G:A	1	100806323	0.019211196187464908	8.290062481289438e-4
rs10158411:101284306:C:T	1	100818750	0.26707959487811467	0.01936512201440774
rs1590580:101292668:A:G	1	100827112	0.1331614706316755	0.047485374145469626
rs1590579:101292672:T:C	1	100827116	0.13185788778177396	0.04129453764803508
rs61076558:101312567:G:A	1	100847011	0.14691800090770668	0.016208327014314378
rs10783153:101328230:T:C	1	100862674	0.17999748092282605	0.03530577359375497
rs7528268:101329295:A:G	1	100863739	0.17609693293782233	0.018862683083090314
rs12239082:101330077:A:C	1	100864521	0.17546229544415984	0.020027862388650265
rs7543296:101348100:C:A	1	100882544	0.06307129018425575	9.458974761665689e-4
rs2893468:101355549:A:G	1	100889993	0.04975684315962749	5.626602172485711e-4
rs12740435:101357822:C:A	1	100892266	0.06232657331760003	9.96349642645449e-4
rs3806163:101360684:G:C	1	100895128	0.07119333653819138	0.0010010148404168073
AX-11535328	1	100913091	0.12270692828291556	0.007480739325801584
rs115840316:101393708:T:C	1	100928152	0.6517635428466819	0.015237385562133901
rs114769662:101409224:A:G	1	100943668	0.007623471366391394	0.21725271694874443
rs6577219:101415707:A:G	1	100950151	0.1281038429647673	0.04654595069276678
rs138288233:101417687:C:A	1	100952131	0.013718298313775848	0.23145515294256888
rs6577222:101420502:C:G	1	100954946	0.12107786549541352	0.02757102524943999
rs3903905:101420957:G:T	1	100955401	0.1201121028865842	0.03328602280971439
rs17525451:101422409:A:G	1	100956853	0.11644022535750082	0.023363712989008037
rs61780321:101428304:G:A	1	100962748	0.15638826276717527	0.037433036304069425
rs17610195:101428464:G:C	1	100962908	0.06498272550435494	0.003228787644990167
rs7538863:101431909:T:G	1	100966353	0.019634628710393693	0.002128485570268411
rs6689461:101433779:A:G	1	100968223	0.03638489302388438	0.00289378026556591
rs143991795:101434970:C:G	1	100969414	0.0988480148196354	0.012560891997499714
rs12730160:101438791:G:A	1	100973235	0.019527036909840784	0.0019511860595016021
AX-16441688	1	100976811	0.14160001035797667	0.011764239234788641
rs41312670:101443431:C:T	1	100977875	0.14596030537734947	0.027556118008829403
rs41312668:101443582:C:T	1	100978026	0.019479553334703904	0.002090425397925097
rs17100939:101443701:A:G	1	100978145	0.017801752012909785	0.001889579357059472
rs6700743:101447384:A:T	1	100981828	0.018562345660471345	0.002156066370061499
AX-16441703	1	100982072	0.02695325216374768	0.03104888709436907
rs7514731:101449675:A:G	1	100984119	0.1199284952709456	0.005798686178508472
rs12561853:101457863:T:C	1	100992307	0.12140045664626473	0.00636536848722722
rs61780328:101458754:G:T	1	100993198	0.14658420576778558	0.027363131991251625
rs6675353:101459625:A:T	1	100994069	0.018804798111720863	0.0020197192734453997
rs12746722:101464789:G:T	1	100999233	0.01878621413372372	0.0017671276501425304
rs11583043:101466054:C:T	1	101000498	0.019333832942566086	0.0019130301972385883
rs55693426:101466859:C:T	1	101001303	0.1430043500960018	0.017960550495969053
rs12563134:101468558:A:C	1	101003002	0.1466268079673811	0.02509570638426168
rs6682873:101470906:C:A	1	101005350	0.018354008183251995	0.0017350426360257755
rs7521424:101475901:T:C	1	101010345	0.018344235922581265	0.0016746398844341775
rs34915449:101476786:G:A	1	101011230	0.014783520832061496	0.004405197565723081
rs17123612:101476814:C:T	1	101011258	0.014782613697421936	0.0017613947877551323
rs11584222:101480110:G:C	1	101014554	0.01821134616378637	0.001733590387197144
rs6660290:101483512:C:T	1	101017956	0.018093963058297954	0.0018295311916177964
rs75320423:101483950:C:T	1	101018394	0.14749794620790094	0.02571491588180789
rs3861734:101489461:A:T	1	101023905	0.017846267177818242	0.0016165340100629422
rs2391573:101489698:T:C	1	101024142	0.01772137714234338	0.00124004033418079
rs7535068:101490329:T:G	1	101024773	0.017752374025222197	0.0016371303162163097
rs7521668:101491108:C:A	1	101025552	0.14571376169050268	0.018361248209037548
rs6677329:101494276:C:T	1	101028720	0.10065732487261787	0.0404134402081273
rs61782078:101498212:C:T	1	101032656	0.14699645249479898	0.022656971772738295
rs6699653:101499162:G:A	1	101033606	0.1456071695059604	0.016066245385879627
rs17409499:101504936:C:G	1	101039380	0.1458511259383106	0.015618389227852109
rs6577225:101506126:C:T	1	101040570	0.14688438237238308	0.019169080721499157
rs35331718:101506736:C:T	1	101041180	0.002075513143407422	0.007966343210273953
rs61782081:101507074:G:T	1	101041518	0.1472523036475835	0.018697256785216356
rs58234233:101510440:G:C	1	101044884	0.1457148966015954	0.014682279828117935
rs35576543:101532242:A:G	1	101066686	0.01610994937653474	0.23510435612938077
rs75460852:101539691:T:A	1	101074135	0.04607250423206163	0.4439149012091508
rs874905:101539702:G:A	1	101074146	0.008552403811494885	3.087717747381669e-4
rs870747:101539866:T:C	1	101074310	0.0010587258646453804	8.156708818657512e-6
rs17409743:101540050:T:C	1	101074494	0.01470050069009069	0.058698328398537815
rs873760:101540561:C:A	1	101075005	0.008546761709279366	3.0613844326023544e-4
rs10493943:101541367:A:G	1	101075811	0.014513857765807502	0.11281771513730314
rs4617425:101543205:C:A	1	101077649	0.008448805178471953	3.010739820126928e-4
rs4409674:101543389:G:T	1	101077833	0.014227373197634525	0.032976196678342964
rs10493942:101545482:G:A	1	101079926	0.009173766113801683	3.06514295899402e-4
rs1335745:101546439:T:A	1	101080883	0.008409765580004145	2.942282446173613e-4
rs1060481:101546699:A:G	1	101081143	0.008286143234811477	2.8810480021165916e-4
rs950038:101549316:A:G	1	101083760	9.741937901048192e-4	7.006159192603337e-6
rs12741164:101551513:G:T	1	101085957	0.013725977244795892	0.040412305337423585
AX-16441894	1	101086370	0.0799308406079241	0.0012100805587281886
rs17410029:101551968:A:G	1	101086412	0.08116640562382857	0.0011809298475649699
rs61782094:101553163:A:C	1	101087607	0.08263653720319497	0.0012376184347196865
rs79757462:101555469:T:C	1	101089913	0.015086660111488697	0.08560674363087059
rs6681915:101558521:G:A	1	101092965	0.008748304042601922	1.971563022694478e-4
rs4253938:101559695:G:T	1	101094139	0.005706369392911922	3.9517615226952594e-4
rs11590358:101560214:C:A	1	101094658	0.009169050004378305	2.0452041180010102e-4
rs6577227:101562132:A:G	1	101096576	0.00925956048695951	2.0850710018876714e-4
rs12734559:101563001:G:A	1	101097445	0.009232280589640034	2.0440840380614501e-4
rs34589233:101564526:C:T	1	101098970	0.02682391997969396	0.3736452082537037
rs7554744:101564585:G:T	1	101099029	0.024462606888850876	2.6461657394708286e-4
rs35918661:101564836:C:T	1	101099280	0.01442486722868182	0.04599753612726998
rs7533697:101565235:C:T	1	101099679	0.012791911263359754	0.010815287290820676
rs12727172:101568087:G:T	1	101102531	0.012768004056149624	0.01333128425658533
rs12752253:101568088:T:C	1	101102532	0.01276689197124278	0.020390039167151076
rs12749297:101568827:A:G	1	101103271	0.012635359722181064	0.010859204521035655
rs7531958:101569432:C:T	1	101103876	0.012659483392979318	0.022545798898576816
rs12754497:101571888:G:A	1	101106332	0.008981715635565202	1.9405106996022074e-4
rs12741170:101571926:T:A	1	101106370	0.012260661545190373	0.019274352020504898
rs12741486:101572299:A:G	1	101106743	0.01397711979182371	0.01629965720432388
rs67317828:101572705:T:G	1	101107149	0.013979091571084564	0.01586652952058809
AX-16441931	1	101107852	0.014261392750632831	0.05818292982645525
rs6658449:101573909:T:A	1	101108353	0.01230354720347989	0.012189380670153455
rs915405:101574145:T:C	1	101108589	0.009072032851976145	2.2132768267838862e-4
rs36023027:101575205:T:C	1	101109649	0.009118200329864894	2.0873226565734724e-4
rs36086732:101575631:C:A	1	101110075	0.010448492040890276	0.016130451888798733
rs6699619:101577284:T:A	1	101111728	0.03200751407853036	0.09298500262279169
rs151268024:101579442:C:A	1	101113886	0.03611444292895562	0.06540738600776762
rs7516275:101579937:T:C	1	101114381	0.03849872601861536	0.03229137496839524
rs138570169:101580437:C:T	1	101114881	0.11386382733951177	0.006220418159685993
rs34864335:101580727:C:A	1	101115171	0.03216794571286932	0.05129298082227375
rs7528842:101583663:T:G	1	101118107	0.018929871961580247	5.162031558402581e-4
rs658861:101584241:G:A	1	101118685	0.017808904964661254	4.5631580650678475e-4
rs4367796:101584354:C:T	1	101118798	0.035606124334973635	0.22819322637168574
rs35658092:101584858:C:T	1	101119302	0.03222321705536624	0.14929057821500105
rs56403901:101586047:A:T	1	101120491	0.01861007671798916	5.20392558956076e-4
rs12759611:101587145:T:G	1	101121589	0.01907803593664795	5.350507048059816e-4
rs34749125:101588379:T:C	1	101122823	0.04080498931367631	0.04573360628618058
rs12727382:101588654:T:C	1	101123098	0.04054983668113329	0.08674214547477234
rs12746449:101589082:C:T	1	101123526	0.04471370499960607	0.04818784160549336
AX-16441966	1	101123585	0.07340687997358832	0.010339463705430253
rs12727971:101589175:A:G	1	101123619	0.023806499275548378	3.35840094715018e-4
rs71662918:101590179:G:A	1	101124623	0.03633186757908451	0.061956079645645784
rs6688545:101590335:G:A	1	101124779	0.0283919326647871	3.498887239322792e-4
rs35363849:101591293:A:G	1	101125737	0.02960403052923877	8.092865936582595e-4
rs7538081:101592299:T:C	1	101126743	0.029974129621303188	8.201762110679906e-4
rs60899240:101593248:A:G	1	101127692	0.03552230429479481	0.00092582739732388565
rs7547030:101594757:T:C	1	101129201	0.0405128847324964	0.05498595295462441
AX-29788217	1	101130427	0.04374714826224357	0.0013041457582295519
rs10493944:101596048:G:A	1	101130492	0.035383907495763166	8.781337539091807e-4
rs612422:101597229:G:A	1	101131673	0.031562338167189195	8.024176800783151e-4
rs7529431:101599239:C:G	1	101133683	0.037650539970688575	0.06343209692722047
rs36106538:101601162:A:G	1	101135606	0.028191310645573613	0.10884746599401786
rs7538646:101601911:C:T	1	101136355	0.03019971370295095	0.11311256188460896
rs17450565:101601930:T:C	1	101136374	0.03480485007448418	0.0643463452438851
rs589045:101602454:A:G	1	101136898	0.032344443257287823	9.774848435857761e-4
AX-11542428	1	101138998	0.023498327177034515	4.3724718300904415e-4
rs78149342:101607232:C:T	1	101141676	0.09754036121913982	0.005425847390896824
rs80053937:101608301:T:C	1	101142745	0.02580455349081573	0.5393159265451433
rs142532192:101609854:T:C	1	101144298	0.29304529268646523	0.025012571295194845
rs190395414:101612456:A:G	1	101146900	0.01979630830029272	4.7077600518588157e-4
rs35280214:101612924:C:T	1	101147368	0.03161960558752955	0.5519366760128511
rs6680048:101620370:T:G	1	101154814	0.02028639088573471	4.292401498721565e-4
rs58214420:101620490:G:A	1	101154934	0.02086011093694988	4.92179013704292e-4
rs17123755:101620526:A:G	1	101154970	0.020722213126240938	4.4661748606570744e-4
AX-12499460	1	101155173	0.04998951441271743	0.050392152813372025
rs12746758:101622934:C:A	1	101157378	0.6568895550814927	0.04927226970443562
rs143074967:101626014:T:G	1	101160458	0.2342652561761386	0.04790366705724556
rs143267477:101626606:C:T	1	101161050	0.08160624630222352	0.044818205172628293
rs12730184:101635069:A:G	1	101169513	0.6777629090867272	0.047245587480584626
rs12753605:101636346:G:A	1	101170790	0.6788323368594443	0.04698679166730533
rs990832:101638479:C:G	1	101172923	0.044249084819719946	4.008466306490717e-4
rs6704454:101641035:G:A	1	101175479	0.04205368512258482	4.2882712291056265e-4
rs12040486:101643272:T:C	1	101177716	0.04207261997489938	4.3683192538113705e-4
rs7543992:101643722:C:T	1	101178166	0.041826457685541385	4.6500733080223275e-4
rs10875354:101646314:T:C	1	101180758	0.032706507987114934	4.3158225687597824e-4
rs10430077:101651017:T:A	1	101185461	0.035045822779192715	3.6629420250159007e-4
rs11166547:101653443:G:A	1	101187887	0.03538854133753397	4.1559777599462096e-4
rs60351278:101655115:A:C	1	101189559	0.05368249055246426	5.575842636203192e-4
rs35649529:101655116:T:C	1	101189560	0.08178345626747227	6.51497394008091e-4
rs34466014:101655295:C:G	1	101189739	0.08493707915871151	6.962174809536177e-4
rs10783155:101655670:C:T	1	101190114	0.031131261709015107	3.5498601811944134e-4
rs6665378:101655778:C:A	1	101190222	0.03013896965242	3.34361250286774e-4
rs11166549:101655879:C:G	1	101190323	0.0830989548046278	6.793215691217316e-4
AX-16442130	1	101190604	0.027557877280564493	2.980204509088363e-4
AX-11203563	1	101193874	0.021342357660062216	2.1511968385571449e-4
rs11166551:101660370:G:A	1	101194814	0.041992111564196064	0.037501070834106386
AX-11204099	1	101196012	0.10837092020178477	0.006846824305110803
rs1329453:101667200:G:T	1	101201644	0.13130871128257338	0.001812167011856187
rs10875358:101668345:T:G	1	101202789	0.14272932766746685	0.0042849784525253705
rs11166554:101668556:A:G	1	101203000	0.1487205327504049	0.00443195257753474
rs11166555:101668588:A:G	1	101203032	0.13925001678150337	0.0037203357179644556
rs7542187:101668876:T:C	1	101203320	0.156328535584329	0.006120635990621616
rs7542391:101669096:T:G	1	101203540	0.1573157411111009	0.006650915192156802
rs7542592:101669289:T:C	1	101203733	0.14486976665878692	0.004384627288813391
rs1571498:101669840:G:T	1	101204284	0.09087985216767314	0.0016372203445420422
rs1041312:101669928:A:G	1	101204372	0.16370653282109232	0.007463909960454612
rs1535163:101669985:A:G	1	101204429	0.14943194412954725	0.004818773367248032
rs1033636:101670236:A:C	1	101204680	0.15026644770938166	0.004752731886937673
rs7534410:101670666:C:A	1	101205110	0.16470245350084084	0.007721654414026725
rs7545939:101670747:A:G	1	101205191	0.15066431898413463	0.0048581429708517134
rs11166556:101671828:G:A	1	101206272	0.11024132899990016	0.001390774648423259
rs7517137:101672451:G:A	1	101206895	0.16554900745735726	0.006883731787421656
rs11166557:101672673:A:G	1	101207117	0.16595707460015385	0.006892323782055096
rs10783156:101672806:C:T	1	101207250	0.16504284254248475	0.006403910335836796
rs72973198:101673058:T:C	1	101207502	0.08382135138704443	0.0011557429508473925
AX-38919889	1	101207810	0.16029091447799382	0.006708307767208534
rs12026544:101673843:T:C	1	101208287	0.16502051149325267	0.0071122006382871045
rs12026572:101673885:T:C	1	101208329	0.15375877696902682	0.004822812730978746
rs11580705:101674783:G:A	1	101209227	0.16769170485198964	0.007241788608004912
rs12407211:101675844:C:A	1	101210288	0.1562021211502822	0.0030976275454867846
rs58337453:101676869:G:C	1	101211313	0.16727869986851823	0.007947220449784366
rs10875360:101678714:C:T	1	101213158	0.1755504454856534	0.015791026890897408
rs11166559:101679145:T:C	1	101213589	0.17597201149813294	0.017579487704139415
rs11166560:101679205:T:C	1	101213649	0.17604832787699917	0.016575739376138775
rs6667965:101679487:G:A	1	101213931	0.1759875593524624	0.01737713304178947
rs6693329:101679883:C:T	1	101214327	0.16484833194714374	0.007742031114287891
rs6693333:101679898:C:A	1	101214342	0.16492623602560802	0.007307529316395234
rs6657285:101679969:A:C	1	101214413	0.08971303799258219	0.0015657901794752884
rs6668582:101680121:G:C	1	101214565	0.1650308842832145	0.00777766987570054
rs1406866:101716629:A:G	1	101251073	0.8291497607264489	0.03661275163920524
rs2038367:101719721:G:C	1	101254165	0.36364164048660463	0.03151064616743097
rs114049337:101722123:A:G	1	101256567	0.011403992630916527	0.3918454330509066
rs9434158:101731461:C:T	1	101265905	0.6975256331474063	0.04758702726291812
rs79668429:101744854:C:T	1	101279298	0.31367820749758774	0.04817288981230168
rs61780747:101776996:C:T	1	101311440	0.303720285148386	0.01567075625716793
rs12024453:101781728:C:T	1	101316172	0.3812941194227214	0.015504656122638846
rs17454557:101785179:T:C	1	101319623	0.2366093907880554	0.006042940975868503
rs61780751:101791530:T:C	1	101325974	0.2653876710148521	0.0164036783365023
rs61780752:101791769:C:T	1	101326213	0.2650023627735372	0.012623652677775571
rs61780753:101795111:C:A	1	101329555	0.26338278399314774	0.01273173906829939
rs76387681:101796399:A:G	1	101330843	0.2193714672344144	0.007627591062117618
rs61780754:101796811:G:A	1	101331255	0.2630558764421734	0.042761011540909936
rs7537616:101797610:T:G	1	101332054	0.9931392273038696	0.023952568000104063
rs61780757:101801137:C:T	1	101335581	0.21949357667497957	0.012896662785702208
rs75272750:101802160:G:A	1	101336604	0.8789839254567369	0.033721041863689134
rs61782463:101808485:C:T	1	101342929	0.2633492843285513	0.04088393739027672
rs150247106:101811260:T:C	1	101345704	0.23983432524696	0.005960366249632462
rs115342348:101811943:G:A	1	101346387	0.8305821789731065	0.03866190894317048
rs11164172:101816576:C:T	1	101351020	0.11094865921041028	0.03459546552527548
rs61782487:101822426:T:A	1	101356870	0.21943802209263097	0.04069140247965782
rs2029586:101824516:A:G	1	101358960	0.2194393477360524	0.007251679839832297
rs74105050:101824524:G:A	1	101358968	0.08267351200371614	0.010912458101228581
rs61782490:101826774:G:A	1	101361218	0.22307932115358411	0.04771173574104021
rs2087709:101827992:C:T	1	101362436	0.31502988201341864	0.03982288134472633
rs12403381:101828998:C:T	1	101363442	0.10875385692816342	0.015950852445098678
rs17420889:101830191:T:C	1	101364635	0.2055167863830472	0.0152218888002633
rs6664904:101836932:C:A	1	101371376	0.04684980734060567	0.13932120968177894
rs67659703:101850513:T:C	1	101384957	0.7753178568991497	0.04029655408146054
rs1388451:101851477:T:G	1	101385921	0.07582946055559149	0.02542039772189222
rs4907939:101859053:T:C	1	101393497	0.02434979537276679	0.2648515177118521
rs7531926:101861283:T:C	1	101395727	0.1163334296113724	0.022924057583936973
rs72723618:101861425:A:C	1	101395869	0.02163768188748483	0.5823137410572978
rs12125428:101866938:G:A	1	101401382	0.017461852098701925	0.5807940615633088
rs55803131:101867981:C:T	1	101402425	0.019579948632282258	0.38966660441686485
rs115939277:101875402:A:G	1	101409846	0.01344388795726309	0.5421395070035928
rs112683582:101883768:T:C	1	101418212	0.03593177148348905	0.026052506972355984
rs4908143:101885368:G:T	1	101419812	0.004284631512467478	0.036486406908963716
rs72977170:101887875:A:C	1	101422319	0.03716735240018241	0.13034692978573995
rs59225444:101889181:G:A	1	101423625	0.004059727762432367	0.0348875942225279
rs72977173:101889446:A:G	1	101423890	0.04411331029401826	0.01432571948724759
rs111599685:101889585:A:G	1	101424029	0.036058499840025	0.030545512823019184
rs12138025:101894665:G:A	1	101429109	0.003840987544214485	0.01912021921659038
rs12141958:101894713:T:C	1	101429157	0.003836621013330344	0.027796683598863437
rs113036369:101895429:G:T	1	101429873	0.03616936464867138	0.04015823419740207
AX-11203542	1	101430389	0.645041573227545	0.016340205042913142
rs61784364:101896759:A:G	1	101431203	0.003776571996033481	0.02744628298330621
rs80182102:101897223:T:A	1	101431667	0.03629072547151926	0.10146821108954542
rs12092689:101898214:G:A	1	101432658	0.03016212213470032	0.14199114656355447
rs72723647:101899267:A:G	1	101433711	0.003386040264279101	0.013508187726075769
rs61784365:101899412:A:G	1	101433856	0.003382324321120792	0.021089797155191162
rs77410433:101900275:G:A	1	101434719	0.029962421438010586	0.027116752104576102
rs12124749:101901107:C:T	1	101435551	0.004247402391278235	0.019058068099905224
rs12125974:101902534:C:G	1	101436978	0.004184764326122236	0.021073124706127884
rs11803431:101902601:C:T	1	101437045	0.0360497762896448	0.07560100440734985
rs12118547:101902662:A:G	1	101437106	0.003274161089612342	0.020622797306865073
rs78511165:101902764:C:T	1	101437208	0.02962891649873007	0.019126977577191492
rs61784366:101903193:G:C	1	101437637	0.0032482465837858016	0.02915163737239418
rs72723653:101903294:T:C	1	101437738	0.004137618106191401	0.013452274020165394
rs61784367:101903449:G:C	1	101437893	0.003230035873683903	0.017807120123645256
rs12127142:101903923:C:T	1	101438367	0.002666202227987031	0.00799978598499888
rs111741610:101904719:A:T	1	101439163	0.03566638351417421	0.0297347115514564
rs112900871:101905115:C:T	1	101439559	0.03552023383986272	0.02802004491857118
rs4908147:101906281:C:T	1	101440725	0.002478698851264553	0.009449820152106818
rs72723660:101907839:G:T	1	101442283	0.0024814762118981	0.011018133318763385
rs61784369:101910587:G:A	1	101445031	0.0024056669193698323	0.01133009912852339
rs74104909:101910603:C:G	1	101445047	0.03499995307420071	0.03669340707875038
rs7520234:101912830:A:G	1	101447274	0.00234363430899797	0.005049217233500851
rs12118351:101919802:G:A	1	101454246	0.0021371119251803634	0.003453156209986214
rs12144340:101921057:G:T	1	101455501	0.002021768358855377	0.0051731080508099145
rs7538032:101923387:A:C	1	101457831	0.0019640126342304917	0.0036491698515240924
rs142292664:101924728:C:T	1	101459172	0.2918165985945333	0.02886175464269254
rs1199711:101928396:T:C	1	101462840	0.10987256692605132	0.04428149869359786
rs60639654:101929409:A:G	1	101463853	0.0012021909199003422	0.0028533179102210476
rs7519177:101931361:C:A	1	101465805	0.0012124734001348317	0.0028849011541202214
rs17124592:101934614:A:T	1	101469058	0.0012161889134770477	0.002632477286720447
rs61780580:101934624:C:A	1	101469068	0.0012167900776082505	0.002547358871036292
rs56312009:101935152:C:T	1	101469596	0.0012355589718635123	0.003239089669762786
AX-12390868	1	101474918	0.0010134376834225636	0.0030221051069306113
rs10493949:101940498:C:T	1	101474942	9.088710850033268e-4	0.0018479277608450737
rs61780582:101941574:C:T	1	101476018	9.123316090859912e-4	0.0022130787644995056
rs6659094:101942772:G:A	1	101477216	9.825422061422336e-4	0.0030722295623402764
rs61780584:101943948:A:G	1	101478392	0.0010758129355197643	0.0027436455890976715
rs7541441:101944201:C:T	1	101478645	0.0010074720353522994	0.002991202604303544
rs1777879:101945171:T:C	1	101479615	0.11400445744561909	0.03601293883335337
rs1776908:101945626:T:C	1	101480070	0.2278356886666584	0.03383408453158173
rs61780585:101945629:T:C	1	101480073	0.0011848547025894922	0.0027785491866382504
rs3131386:101945654:G:T	1	101480098	0.009546003565773013	0.017985868612903716
rs1776907:101945977:T:C	1	101480421	0.23166029157729137	0.04769986918264283
rs1844868:101946164:G:T	1	101480608	0.8759047614827166	0.03403131771774993
rs1599925:101946653:G:A	1	101481097	0.0012084523527970128	0.0031146724282394155
rs12144821:101946854:C:T	1	101481298	0.0012129236800137548	0.003777016397120313
rs4907940:101947570:G:A	1	101482014	0.0012303106422260378	0.003162624089430903
rs55900532:101950210:C:A	1	101484654	6.873508222463996e-4	0.0015850372478234816
rs72723698:101951317:T:C	1	101485761	6.9340446595635e-4	0.0014878125481764999
rs12130608:101952187:G:A	1	101486631	0.0470428099166563	0.013317831377450167
rs1777874:101955578:A:G	1	101490022	0.8344254751947109	0.03927671818148413
rs2638052:101956313:T:A	1	101490757	0.09055551490093222	0.02372629932643445
rs3905227:101959486:G:C	1	101493930	9.393297596657366e-4	0.002703392570769331
rs140712738:101963945:G:A	1	101498389	0.012809091357815165	0.042098418977673045
rs4908151:101964157:C:A	1	101498601	8.755866956259073e-4	0.0023310439063888057
rs4335392:101967071:A:G	1	101501515	9.002085499230806e-4	0.0029919868894974977
rs61780602:101968337:G:T	1	101502781	9.47450423792618e-4	0.003197906935756952
rs1777883:101968554:C:G	1	101502998	0.2979712838584695	0.016152590433769525
rs406138:101971265:T:C	1	101505709	0.3009639827503502	0.022293327607166447
rs263908:101973613:C:A	1	101508057	0.09739798749353924	0.04182411397367542
AX-38920437	1	101509244	0.02695401264634511	0.5842712135799468
rs17124800:101975278:A:T	1	101509722	8.999133927002399e-4	0.0018851692326856634
rs4908154:101975736:C:T	1	101510180	9.5507104619696e-4	0.002098531938337328
rs263906:101978334:T:C	1	101512778	0.01821552129913453	0.58104447967704
rs263918:101984932:C:T	1	101519376	0.2784220974058996	0.014929864326675535
rs1199581:101985997:A:C	1	101520441	0.009617371781608488	0.007589320012181548
rs1199577:101988003:G:T	1	101522447	0.009590356274851958	0.011121030356745542
rs12130454:101989266:A:G	1	101523710	9.883353187188175e-4	0.0034426646966315613
rs151001133:101991812:T:C	1	101526256	0.013521223932378956	0.5799704892783603
rs1688582:101992222:A:G	1	101526666	0.00912208157454065	0.03175033201013088
rs12137486:101994207:C:T	1	101528651	0.0013331473051341662	0.003497168682290721
AX-11215140	1	101549012	0.3246833236308471	0.041935123967085416
rs1155720:102015502:T:A	1	101549946	0.2849305601660929	0.04910804039701048
rs1155719:102015585:G:T	1	101550029	0.2849285511009894	0.022029812979269345
rs1155718:102015618:T:C	1	101550062	0.2848035215178537	0.024093406175863457
rs721019:102016577:A:T	1	101551021	0.28346100448835915	0.027505681794557126
rs721021:102016643:T:A	1	101551087	0.2834159828850939	0.04182786337898568
rs721018:102016712:G:A	1	101551156	0.2831850169529304	0.03267052223601983
rs4592272:102017042:T:A	1	101551486	0.2833978536872061	0.035838506391980336
rs4626910:102017100:T:C	1	101551544	0.28344684402565423	0.030997918947980693
rs2185851:102017144:C:T	1	101551588	0.2849231843903317	0.014466768428079847
rs2185850:102017151:G:A	1	101551595	0.2849231843903317	0.025236184475021253
rs56317360:102017216:G:A	1	101551660	0.286805997035988	0.0486742478983638
rs7411561:102017262:A:G	1	101551706	0.2767522240557751	0.02433083197868955
rs12130641:102017266:G:A	1	101551710	0.2767522240557751	0.02878957908435665
rs6665373:102017438:T:G	1	101551882	0.2833740484811041	0.04454253856907473
rs1601231:102019866:C:T	1	101554310	0.3057418700379124	0.02651247486173066
rs1601232:102019902:C:A	1	101554346	0.30461160584234315	0.038151851014404596
rs1601233:102020007:G:T	1	101554451	0.3045885275236274	0.028009167098372395
rs28752328:102020896:G:A	1	101555340	0.3045422670522646	0.04749929257133765
rs4103273:102021268:G:C	1	101555712	0.30451005539789466	0.026581436328478654
rs1855795:102021304:A:G	1	101555748	0.30453513671869864	0.04789362487525482
rs1855796:102021385:T:G	1	101555829	0.3044769231895088	0.048866637023642925
rs1146725:102024117:C:T	1	101558561	0.7943754585086819	0.03996252472317548
rs12142740:102032753:A:T	1	101567197	0.23193581906317084	0.0068770495187245135
AX-12499962	1	101569281	0.34045863372785634	0.030760215901656392
rs6686514:102034915:A:G	1	101569359	0.24461024084941557	0.0069493008215680855
rs1776914:102035644:A:T	1	101570088	0.2613326390859362	0.044390211570018906
rs1484298:102056430:A:G	1	101590874	0.9596685938931314	0.044760471131868845
rs1484317:102090266:G:A	1	101624710	0.3173542971875574	0.04294396901467291
rs6677437:102096065:C:G	1	101630509	0.25968243029359944	0.040996906862280726
rs76807015:102120081:A:T	1	101654525	0.011027098883646986	0.01248166703350483
AX-29790119	1	101675651	0.021158730792911147	0.5214690704409453
AX-16443338	1	101682972	0.01110264714130868	0.013388273391597079
AX-11255414	1	101689550	0.19788343806199168	0.025769716813435102
rs76184670:102165149:G:A	1	101699593	0.00978719796846364	0.02063101650296061
rs116221665:102170146:A:C	1	101704590	0.02885934312854128	0.05258832389136385
AX-12427314	1	101713980	0.029151886497346763	0.5849472672863861
rs61805181:102183190:C:G	1	101717634	0.02746198611044282	0.1242748261796032
rs12145956:102183847:G:T	1	101718291	0.02087262479251852	0.5820173252219755
rs1445233:102186216:A:T	1	101720660	0.019735408956881112	0.5815841695657918
rs11164279:102188345:T:C	1	101722789	0.02398555967523213	0.5296335383475497
rs2289810:102189250:G:T	1	101723694	0.017657233980572572	0.44569606424760894
rs2225904:102193896:G:A	1	101728340	0.017904306135180886	0.5809303000466051
rs7515151:102197010:G:A	1	101731454	0.024058759179042544	0.13409026182103265
rs1900025:102198431:T:C	1	101732875	0.02391565177709684	0.5832048685791338
rs2095727:102198765:A:C	1	101733209	0.02398337684425688	0.5832293087854289
rs1445227:102199014:A:G	1	101733458	0.024104784094384515	0.5832765598509327
rs12760689:102199395:T:C	1	101733839	0.632219354810885	0.016620501523622568
rs12565816:102200090:T:G	1	101734534	0.02417706548475017	0.5833028800730966
AX-29790307	1	101735508	0.041917452254241976	0.18119723658842035
rs76153644:102201118:A:G	1	101735562	0.0975645557665552	0.031395045568475936
rs11164287:102202157:T:C	1	101736601	0.098707317574117	0.03927739846000411
rs12126175:102203778:G:A	1	101738222	0.10225137172858371	0.018196973213000334
rs995269:102203882:C:T	1	101738326	0.01827429650539672	0.5810637811732935
rs12133556:102204001:A:G	1	101738445	0.0986151650212688	0.028985016317892427
rs12133561:102204021:A:G	1	101738465	0.09861570410802716	0.03236696767037651
rs6687256:102204857:G:T	1	101739301	0.08920650558331673	0.032922313852202435
rs7533143:102207713:G:A	1	101742157	0.027698881837078356	0.14485430005370906
rs75829441:102210078:A:G	1	101744522	0.11821597326208257	0.024135260614072798
rs6666029:102210768:C:T	1	101745212	0.008106696416299708	0.007300719955100226
rs77489760:102210995:T:G	1	101745439	0.3007264109475297	0.048753826775958534
rs56021243:102215494:T:C	1	101749938	0.11445154393121484	0.03703849230119443
rs78499705:102216103:G:A	1	101750547	0.11486463578939288	0.047182395767624244
rs6683989:102217181:T:C	1	101751625	0.11528736485222756	0.04684378326726493
rs11164290:102221845:A:C	1	101756289	0.024450614809346485	0.47144884270725196
rs10493963:102222083:T:C	1	101756527	0.012098012726480964	0.012537755436213415
rs12409209:102225265:A:T	1	101759709	0.024053936004681045	0.5832562556795491
rs12022918:102225750:C:T	1	101760194	0.00919163704324022	0.06497353117344681
rs7536591:102226863:T:C	1	101761307	0.011959225145182715	0.011789927814527758
rs7550099:102232123:A:G	1	101766567	0.012102248194682426	0.018437263303121867
rs7513765:102236342:G:A	1	101770786	0.009645394238861809	0.010291214423068198
rs1470438:102239205:G:A	1	101773649	0.008440637551375144	0.006522582176072759
rs13376696:102239919:T:C	1	101774363	0.010916328190066708	0.011253728292121326
rs1020368:102241441:C:T	1	101775885	0.013263454164514944	0.10618790035035625
rs10782850:102242397:G:C	1	101776841	0.00966697364220825	0.097356897296539735
rs6577272:102242969:C:T	1	101777413	0.009437380875697206	0.025544945021246327
rs6577273:102243075:G:A	1	101777519	0.009419033328883724	0.01946233523226246
rs112141104:102244117:A:T	1	101778561	0.3421210479763291	0.026996108111921418
rs1831093:102244938:T:C	1	101779382	0.009346067563363567	0.023252550235291717
rs1831092:102244997:A:C	1	101779441	0.009337917116568324	0.00980266718091242
rs7517858:102245018:C:T	1	101779462	0.1137784432265223	0.04343270127848397
rs12127795:102245443:C:A	1	101779887	0.344386873652492	0.033256253915179036
rs77721665:102248434:T:A	1	101782878	0.34534858333224283	0.015144193482797559
rs12129772:102252790:C:T	1	101787234	0.34543532513515385	0.03909101735237059
AX-37403923	1	101891527	0.00823661923789402	0.008945880494078332
rs147472066:102370057:C:T	1	101904501	0.04977228208558762	0.5891334359543641
rs75319193:102384303:G:C	1	101918747	0.760443749217994	0.04979715762659895
rs2339198:102398481:C:A	1	101932925	0.3885013046280012	0.018694378325155483
rs150773546:102402964:C:T	1	101937408	0.005056943858926476	0.003119009469444159
rs78583187:102409194:A:G	1	101943638	0.0951957260483857	0.04863428876768142
rs2339199:102414401:G:A	1	101948845	0.018402132761438195	0.0441714288915807
rs12134509:102415186:A:G	1	101949630	0.025959269031241666	0.5394092321624033
rs12127159:102415215:G:A	1	101949659	0.024441321064058354	0.5834040249268408
rs12141970:102415316:C:T	1	101949760	0.02523139776230691	0.24260121435130735
rs10782863:102416025:C:T	1	101950469	0.031359853174023136	0.22969804354684245
rs10874528:102416120:G:A	1	101950564	0.03165287160118402	0.5856257023462593
AX-11508340	1	101950949	0.031662023873174336	0.20071411627625912
rs1415089:102416560:T:C	1	101951004	0.003512427652108483	0.013135335411383774
rs6577292:102416796:T:C	1	101951240	0.03047535211621769	0.15431568756648656
rs1415090:102416896:C:T	1	101951340	0.0036000998925708187	0.05833719057177256
rs10782864:102417093:A:G	1	101951537	0.031665006867170234	0.3433555059922659
rs1536567:102417567:C:G	1	101952011	0.035845189864893004	0.5866170973811008
rs1536566:102417858:T:A	1	101952302	0.03593670741209744	0.45691852224342105
rs2148909:102418130:A:C	1	101952574	0.04263655429304777	0.05756474864135828
rs6685417:102418586:A:T	1	101953030	0.004337725939452792	0.033431271510192984
rs6685666:102418778:A:G	1	101953222	0.03650462113243913	0.5867530851956144
rs1415091:102418994:A:C	1	101953438	0.03882136626246869	0.07912273287324458
rs7544481:102419533:T:A	1	101953977	0.04210103711849118	0.05175420669754251
rs12140609:102426749:A:C	1	101961193	0.03467762708060276	0.18751484099950358
rs1360996:102429221:C:T	1	101963665	0.8363471956371559	0.023700195754893145
rs6577293:102430634:C:T	1	101965078	0.02965636489793093	0.2419825666525164
rs17125874:102433984:A:T	1	101968428	0.02336297740324589	0.562423287871275
rs77756452:102434355:C:T	1	101968799	0.041937247288521336	0.587849009112764
rs115487362:102434952:G:T	1	101969396	0.042772789964468566	0.5880054264330526
rs17125886:102435169:A:G	1	101969613	0.04287630856042613	0.5880239759229586
rs116801960:102435287:G:C	1	101969731	0.04321193761210848	0.5880965445354963
rs149042335:102435833:A:G	1	101970277	0.043079325389129855	0.5581968787182888
rs138746755:102435849:A:G	1	101970293	0.04306013298065854	0.11523979750674772
rs76500768:102440952:T:C	1	101975396	0.04388617974968551	0.08658828287087482
AX-11324149	1	101977470	0.8295297683698133	0.029622134408147014
rs75675160:102447871:T:C	1	101982315	0.0440245669157321	0.07871731528770647
rs79528038:102450940:C:G	1	101985384	0.04393537561326118	0.06852965676022546
rs142139126:102451707:G:C	1	101986151	0.043984655924721575	0.07550913271454832
rs12049406:102454440:G:T	1	101988884	0.8350824503677787	0.03204176647275288
rs78872650:102455042:A:C	1	101989486	0.044389675768790056	0.09292921631658445
rs77336588:102455969:T:C	1	101990413	0.04470675983341772	0.5883636321232646
rs76626350:102457151:T:C	1	101991595	0.04512344336812821	0.06662004684178686
rs116229190:102459768:T:C	1	101994212	0.046213423699033467	0.112957049351852
rs6688672:102469080:C:A	1	102003524	0.6537963742605317	0.020979100023571992
rs17125982:102475125:A:T	1	102009569	0.06835158928748608	0.011133732395154403
rs113880914:102482292:A:G	1	102016736	0.6546221744740509	0.02135917516139657
rs78087416:102484930:T:A	1	102019374	0.6571742906179884	0.01962276646822644
rs12022126:102485192:C:A	1	102019636	0.6572340411818238	0.021569818660431665
AX-29791239	1	102046947	0.10472827385822144	0.006518141448011864
rs7547351:102515343:T:C	1	102049787	0.016969986595155123	0.5806465429847996
rs4262563:102522135:A:G	1	102056579	0.016819151634784375	0.5571327956521289
rs12121781:102526349:T:C	1	102060793	0.012988334437601468	0.38536530814446013
rs4442387:102527942:T:G	1	102062386	0.011058223720356888	0.5421325192301878
rs4375291:102532729:C:A	1	102067173	0.011521437762597104	0.1632525429180323
rs4271233:102536928:G:T	1	102071372	0.04491150101429607	0.0913847380957227
rs10782868:102546011:C:T	1	102080455	0.19597666584789705	0.046538881924448904
rs147247741:102549935:G:A	1	102084379	0.3180749684331047	0.0339276189709729
rs11584979:102553808:T:G	1	102088252	0.0448817249408433	0.03984885763238562
rs11583493:102554563:G:T	1	102089007	0.044880489366049575	0.029702127882323303
rs4908216:102572514:A:T	1	102106958	0.4649985075176223	0.043182341737697416
rs10493979:102579234:T:G	1	102113678	0.0668614254793519	0.012079738641400705
rs11164388:102580690:T:A	1	102115134	0.08764577180715646	0.017003686541594978
rs17437455:102582081:C:T	1	102116525	0.08777091370532812	0.04696523689523301
rs17437549:102584293:C:A	1	102118737	0.08413375225172158	0.045838784860756834
rs17437590:102584533:A:G	1	102118977	0.08422129793141087	0.0325960334923452
rs6688194:102584983:A:G	1	102119427	0.08427249018817395	0.007445165491828377
rs6688291:102585040:A:G	1	102119484	0.08430584633736475	0.028028343544640965
rs6688524:102585318:A:G	1	102119762	0.08446133551970415	0.025541143452051506
rs6702027:102585479:G:C	1	102119923	0.06812508870476303	0.016769812322902495
AX-29791489	1	102120746	0.08587451123385549	0.006694221534815351
rs7355210:102586313:G:A	1	102120757	0.09048778997338013	0.03235480035998709
rs7555142:102586316:G:C	1	102120760	0.09049470540519151	0.028838181893187157
rs6577305:102586656:T:C	1	102121100	0.08384746649213405	0.047048378495924255
rs6679967:102587622:A:G	1	102122066	0.08162381736609343	0.03795715501498648
rs7542980:102589957:T:C	1	102124401	0.8196379454015708	0.03477974418853506
rs71662957:102599535:C:A	1	102133979	0.12390985999034355	0.0403361579139324
rs144569773:102599666:A:G	1	102134110	0.0995757251063475	0.049577815198790696
rs148220568:102599731:A:C	1	102134175	0.034330481517309684	0.3862015018485257
rs143996546:102606169:T:G	1	102140613	0.0878375482923398	0.009761128257904587
rs76629737:102608190:A:G	1	102142634	0.036496888768925526	0.5867523331892669
AX-29791605	1	102146706	0.08525167166432338	0.013743420783951237
rs7542422:102612321:G:T	1	102146765	0.08613404769156933	0.015107383604588121
rs12088697:102620560:A:C	1	102155004	0.08609163988655008	0.0168504418308161
rs12133239:102623361:T:C	1	102157805	0.6193584570779764	0.03571360601060157
rs11164404:102628609:A:T	1	102163053	0.08574210196488354	0.021697081817855807
rs12744730:102629165:G:A	1	102163609	0.10046933870115889	0.0049843950286720465
rs72733659:102631256:C:T	1	102165700	0.8996948580161094	0.030034759023257605
rs12045344:102633416:A:G	1	102167860	0.03400442018944449	0.030903640739704027
rs35338366:102634677:T:G	1	102169121	0.08587189519637063	0.015239473828306293
rs79250164:102638661:C:A	1	102173105	0.03402657552146708	0.03128992445018065
rs79352226:102639815:C:T	1	102174259	0.0349104698017922	0.033211151080780814
rs35843193:102641141:A:T	1	102175585	0.07829375747660546	0.04467028785408385
rs201234119:102641366:A:C	1	102175810	0.04369427948316568	0.03116242146851115
rs199599371:102641367:G:C	1	102175811	0.04369427948316568	0.031161971356270367
AX-16444565	1	102175878	0.047058125952986855	0.03424709816024311
rs75795726:102642288:T:G	1	102176732	0.061101743341948775	0.03927909915839616
rs11164408:102643373:A:T	1	102177817	0.1010593097369208	0.011238739310214746
rs7532567:102643892:G:A	1	102178336	0.09031146342496672	0.011352156786824554
rs3008763:102647938:T:G	1	102182382	0.019284873260521265	0.06668931291152003
rs2997430:102648001:A:C	1	102182445	0.011501824592080252	0.014066238292570915
AX-38921645	1	102187624	0.02148667350880567	0.056526895072243656
rs1938370:102654152:C:T	1	102188596	0.40030609881295737	0.03955283042950947
rs12028737:102655684:A:G	1	102190128	0.8391473137284675	0.02279657542822016
rs35924590:102657451:T:C	1	102191895	0.08611750508677915	0.021878561926767626
rs6693616:102658836:G:A	1	102193280	0.08645062943444465	0.02163622849400238
rs34099831:102662068:C:T	1	102196512	0.08769756742006433	0.013832451067700393
rs35785484:102663412:G:A	1	102197856	0.08797103639621015	0.028235610366337358
rs2375892:102664492:A:T	1	102198936	0.0041312954834676	0.0178945521860279
rs34401400:102664895:T:A	1	102199339	0.08852699191615475	0.010038040713914698
rs12748022:102665123:C:T	1	102199567	0.08863267901988464	0.020560823578703365
rs10874550:102665324:G:C	1	102199768	0.008991457407909752	0.014574839105151253
rs6660424:102665646:T:C	1	102200090	0.00894539776571895	0.04926815806196432
rs1938363:102668031:A:C	1	102202475	0.009375067455114064	0.009174186812140418
rs10782873:102668371:C:G	1	102202815	0.008980025657729374	0.014265191181994007
rs2375893:102668856:T:C	1	102203300	0.02114356884208142	0.5821267421455426
rs2375894:102668873:T:A	1	102203317	0.009264500361366876	0.009738258891320777
rs10874551:102669396:T:C	1	102203840	0.008312584462167772	0.016437622356640483
rs10874552:102669575:A:T	1	102204019	0.005766325410247167	0.012997182375101347
rs7520059:102670310:G:A	1	102204754	0.00589741866348838	0.011361284657220439
rs1938361:102671182:T:C	1	102205626	0.0059133837998610215	0.0071301595270726464
rs12078322:102673242:A:G	1	102207686	0.02113668037482844	0.4994893537358436
rs1938359:102674167:T:C	1	102208611	0.007087848581923491	0.022135340701429914
rs2375895:102674867:C:G	1	102209311	0.012729975559311765	0.515812995344377
rs1938357:102677298:G:A	1	102211742	0.8185665103053089	0.036595784188334916
rs17126250:102679153:A:T	1	102213597	0.8177818534781622	0.029369503532851265
rs12139027:102680527:A:G	1	102214971	0.05356643516295736	0.03197881075827692
rs75075396:102681699:G:A	1	102216143	0.8324269590378928	0.04741795150484006
rs11164416:102683036:T:C	1	102217480	0.05458636049300795	0.04120107299491063
rs1938353:102683601:A:T	1	102218045	0.0064238444825209405	0.057568420199578814
rs6673942:102684482:C:T	1	102218926	0.0064447662536115296	0.009186340692004179
rs1592112:102688734:A:C	1	102223178	0.006393464954745929	0.029497776394041633
rs12089295:102691972:A:C	1	102226416	0.04667150895638592	0.5886792241204493
rs6694201:102696043:C:G	1	102230487	0.006306748426954668	0.023890861995337118
rs10782876:102697473:T:G	1	102231917	0.006374959509999703	0.014815111281366379
rs4604713:102699631:A:G	1	102234075	0.006454208089281566	0.05863484313538934
rs2375896:102699810:A:G	1	102234254	0.006427589381721368	0.052634554220123406
rs4381208:102699937:T:C	1	102234381	0.006463326472462017	0.058710727208821076
rs10747415:102700818:A:G	1	102235262	0.006491814543083267	0.024162048533597356
rs10874564:102701409:T:G	1	102235853	0.05809066223369537	0.029087859669415857
rs12143175:102717534:G:A	1	102251978	0.8193891893924878	0.02641408030102076
rs74107051:102723298:T:C	1	102257742	0.5266722118038669	0.04606557787673565
AX-16444777	1	102258459	0.2742808570942259	0.013487725233502152
rs12120258:102734951:G:T	1	102269395	0.3148629759577342	0.04920180214002327
rs7531828:102751341:T:C	1	102285785	0.0048255113591822215	0.009604225286832468
rs61805601:102753391:G:A	1	102287835	0.01838488629402229	0.5810992508060192
rs11164441:102754931:G:A	1	102289375	0.01848245200327289	0.5811352217763098
rs12135004:102755326:T:C	1	102289770	0.018361844834352232	0.5173050699637317
rs112854754:102755594:C:T	1	102290038	0.01835548057183362	0.5810880960451973
rs10782881:102756510:C:T	1	102290954	0.024734947838132813	0.5835151965318858
rs12044188:102757243:A:T	1	102291687	0.003810795620824475	0.023751622912269444
rs11164442:102759269:G:T	1	102293713	0.003549071092270625	0.005184041707197062
rs12142716:102759547:A:G	1	102293991	0.017786316581997648	0.5808916970540979
rs12046423:102759688:A:T	1	102294132	0.003981243002645176	0.005805613762923249
rs12039496:102759741:G:A	1	102294185	0.0039036548173232	0.005385004491833179
rs2889236:102759998:G:A	1	102294442	0.003903571809895483	0.005772345542581571
rs12407943:102760382:G:T	1	102294826	0.0011948760791971956	0.0027185736688909307
rs6694165:102761645:T:C	1	102296089	0.0027955633446476668	0.007523246836157233
AX-16444897	1	102296825	0.002002844840014855	0.005455422622850739
rs7418703:102764074:T:G	1	102298518	0.017714159059217725	0.16662838809236546
rs12089814:102765776:T:A	1	102300220	0.009857873785952216	0.036307829542252264
rs12409535:102766607:T:C	1	102301051	0.0012846367304963364	0.0019660516930075523
rs1341886:102766870:C:G	1	102301314	0.017570791749212993	0.16155481858980292
rs2050959:102767318:G:C	1	102301762	0.017565119968598254	0.19290077262679192
rs7515421:102768871:G:C	1	102303315	0.017661007782664863	0.1695890995447409
rs1361619:102769877:C:G	1	102304321	0.003726472536209733	0.006458738452199152
rs115282136:102770163:A:G	1	102304607	0.03510184956913518	0.5864527839941631
rs11164450:102770685:T:C	1	102305129	0.0037213028769255215	0.005357127307039838
rs1578573:102772524:G:T	1	102306968	0.0011385351915441416	0.002658399040600955
rs12141841:102772806:T:A	1	102307250	0.01825705278520028	0.16458713577481432
rs111487204:102774126:T:G	1	102308570	0.004292295029119051	0.006038521175359467
rs11164455:102774472:C:G	1	102308916	0.0013020010594214833	0.003795427075911654
rs11164464:102778090:T:G	1	102312534	0.010756667974459335	0.007964954342856741
rs12750049:102778342:C:A	1	102312786	0.005083626124535428	0.011759232414482462
rs12750050:102778343:C:T	1	102312787	0.005083626124535428	0.008532222643828701
rs12750825:102778608:G:T	1	102313052	0.00141952506030171	0.002804769540050034
AX-16444952	1	102314757	0.0013820657834144132	0.0025508096205786946
rs4907965:102780370:G:A	1	102314814	0.002553403889060182	0.007396292182188264
rs12723452:102780912:A:G	1	102315356	0.0012358772075481284	0.001790813800237575
rs2211332:102781329:G:A	1	102315773	0.009869777561505968	0.026407252453139445
rs4908232:102784305:T:A	1	102318749	0.003712984476001373	0.008095236145342294
rs1341890:102784938:C:G	1	102319382	0.004061470884270893	0.007921156953107732
rs7544737:102785673:T:C	1	102320117	0.00368134886135296	0.005686556625846976
rs1935270:102787000:G:A	1	102321444	0.009525730666204789	0.012720710407849865
rs12566084:102788053:C:A	1	102322497	0.00952796631354966	0.01194040485605122
rs61803986:102788225:T:C	1	102322669	0.00952796631354966	0.011958049270077405
rs3953835:102790797:T:A	1	102325241	0.0036757962143363263	0.00886511418932674
rs61803987:102791011:G:A	1	102325455	0.02278229344316324	0.35908468773699764
rs1935273:102791263:G:A	1	102325707	0.02265215172986381	0.5768126721038677
rs10874596:102791879:G:T	1	102326323	0.00677850106598856	0.011352808763625809
rs11164473:102791988:G:A	1	102326432	0.003971181249165397	0.11467169981383271
rs1341896:102792696:G:C	1	102327140	0.003139213008780362	0.004344331946454107
rs2375905:102792943:A:G	1	102327387	0.003095876125036598	0.004525192448962808
rs12133783:102793059:C:T	1	102327503	0.006277811893720981	0.053601198235392285
rs2375906:102793259:C:G	1	102327703	0.0030863271907122635	0.017386078221332216
rs4907968:102793665:G:A	1	102328109	9.515705418881872e-4	0.002592846854955218
rs1261698:102794417:C:A	1	102328861	0.006209547824054429	0.008468246369847901
rs12039142:102794760:C:G	1	102329204	0.003185241773508947	0.08295277273490272
rs2791975:102795212:G:T	1	102329656	0.006197095051586258	0.022364817203057996
rs1572996:102795650:A:T	1	102330094	0.01432850436889637	0.08170577012189653
rs1417246:102795778:T:C	1	102330222	0.00623147789598449	0.0280204934908045
rs1572998:102796270:T:A	1	102330714	0.005978386322439427	0.005877861831665764
rs114230155:102796337:G:A	1	102330781	0.03993804993632255	0.3896221220450701
rs1340417:102796396:C:T	1	102330840	0.003106252105783345	0.005153744318103032
rs12403285:102796707:G:A	1	102331151	0.0030633603864466323	0.042967053802054546
rs12403957:102798296:G:C	1	102332740	0.0061418755484792505	0.01012027027717132
rs2792007:102799057:T:C	1	102333501	0.015210543316341096	0.14620116767119826
rs115791461:102799326:T:C	1	102333770	0.02084813843255328	0.5820072984706749
rs1417247:102800134:G:A	1	102334578	0.00300737327148829	0.0388321280455343
rs2792015:102800618:C:T	1	102335062	0.013089332055325014	0.1674875446411822
rs2792016:102802156:T:C	1	102336600	0.006102811160013186	0.010946954831831852
rs1417244:102803332:G:T	1	102337776	0.002665114733306566	0.0037563925097013327
rs1241441:102803659:A:G	1	102338103	0.017068036884002633	0.45461966931330466
rs1417243:102803866:G:T	1	102338310	0.002892385664860763	0.006600853818219377
rs1417242:102804014:A:G	1	102338458	0.005905658875536756	0.012728790784020692
rs7414282:102808494:G:C	1	102342938	0.0028397680699736275	0.01586388782175743
rs12750536:102808697:C:T	1	102343141	0.0028502885090023146	0.07979733815845742
rs2375907:102809740:C:T	1	102344184	0.0028129017704138226	0.013158839582022387
rs7525942:102810048:T:G	1	102344492	0.005842827014986903	0.03174954385034421
rs2794898:102810303:T:C	1	102344747	0.007136893567610066	0.006486850044628807
rs1591962:102811168:C:T	1	102345612	0.01228109629363168	0.041824682064582334
rs2794886:102813216:A:C	1	102347660	0.005745841108263838	0.02468849352884649
rs1935275:102814515:A:C	1	102348959	0.016180547090482174	0.15676018881091952
rs2794884:102815394:T:C	1	102349838	0.015825308487174783	0.07628413513903526
rs1341904:102815615:G:A	1	102350059	0.006610414815249188	0.010282452904586249
rs1417239:102815998:T:A	1	102350442	0.00591447049769494	0.011250469752416637
rs1417238:102816131:A:C	1	102350575	0.0026141117163800075	0.012108616305780036
rs1269332:102816340:G:T	1	102350784	0.015432115626134116	0.07770678946848421
rs11164477:102816421:T:C	1	102350865	0.005891640781545649	0.011058180235949348
rs12061042:102816541:C:T	1	102350985	0.005805801312133655	0.010912349628656537
rs10047093:102816693:G:C	1	102351137	0.005874066090476127	0.011235589550445358
rs10047092:102816841:C:T	1	102351285	0.005864783935287413	0.020915868603967148
rs10047094:102816869:G:C	1	102351313	0.006282275677087502	0.02472278313246432
rs11809010:102817188:T:C	1	102351632	0.006401048867201422	0.011233634550380638
rs12741616:102817242:A:G	1	102351686	0.006370386410923351	0.009166873316490836
rs11588141:102818324:T:A	1	102352768	0.002655390519575996	0.0596332878688784
rs1417235:102818765:A:G	1	102353209	5.628742237452416e-4	9.43755173915822e-4
rs1241423:102819115:A:T	1	102353559	0.010894542902142416	0.04301129134226756
rs10874597:102821736:T:C	1	102356180	0.010878415370735375	0.029564727821755003
rs12408434:102822051:T:A	1	102356495	0.0029790239682858438	0.005382393830398787
rs4523533:102823034:G:A	1	102357478	0.011466424096797476	0.14054013227904022
rs4275471:102823039:T:C	1	102357483	0.011466424096797476	0.16124267986925797
rs2889239:102823930:T:C	1	102358374	0.00233254815677232	0.016806540640260777
rs7411744:102826835:C:T	1	102361279	0.002251127684681891	0.004129489773274859
rs2791995:102826930:C:T	1	102361374	0.005295280099269129	0.010454507628323458
rs2245163:102827861:G:A	1	102362305	0.012214412122892038	0.009068491113681472
rs1417234:102828131:G:A	1	102362575	0.01000595001237541	0.30222437411928554
rs1261697:102828586:C:T	1	102363030	0.009448838602137868	0.026049709897419678
rs2791997:102828823:C:T	1	102363267	0.005161006573800318	0.010332431164518438
rs12142129:102829262:G:C	1	102363706	0.010014858324594466	0.3329444789155763
rs1572820:102829958:G:C	1	102364402	0.0024989297711972866	0.003911714142019793
rs2794879:102830384:C:T	1	102364828	0.005153999809866934	0.010147399751710915
AX-38922049	1	102365574	0.002627875825183009	0.010857469370093265
AX-16445133	1	102365625	0.012010916544069836	0.014013311154995241
rs1340409:102831377:C:T	1	102365821	0.0020694986878295467	0.003880038290197019
rs11164485:102831653:A:G	1	102366097	0.002562195502635459	0.006016951137330669
rs1934718:102831817:C:A	1	102366261	0.009251044674067297	0.015951513004631396
rs12031594:102834515:C:T	1	102368959	0.003306181851700707	0.00859064646025091
rs1856779:102834833:C:T	1	102369277	0.003595976779576394	0.011195297809615536
rs4511132:102835514:A:C	1	102369958	0.030716538274759102	0.5701687951820683
rs1341914:102837692:T:C	1	102372136	0.3004832572713244	0.04419533154236569
rs1341915:102837693:A:G	1	102372137	7.032178412407595e-4	0.0012775922473120239
rs2066307:102837811:T:C	1	102372255	0.3004832572713244	0.03954443838072654
rs2066308:102837929:C:A	1	102372373	0.021730981167578607	0.5823517173778486
rs1340400:102838036:G:A	1	102372480	0.0023304984662187583	0.008365310401020506
rs1341917:102838296:G:T	1	102372740	0.00574148516924592	0.011102249748720846
rs10782890:102838602:T:C	1	102373046	0.3004832572713244	0.039744388990603716
rs11164486:102839053:G:A	1	102373497	0.02122351385979341	0.06978030335654366
rs10747424:102839239:A:G	1	102373683	0.30038767489531143	0.039273090037803535
rs12026236:102840004:T:G	1	102374448	8.177708055986801e-4	0.0011811873067814722
rs1934717:102840519:T:C	1	102374963	0.30011985474522496	0.04012828012129281
rs72721383:102841032:T:C	1	102375476	0.02119625280126176	0.5821455423042311
rs77229045:102841436:G:C	1	102375880	0.01715759245849909	0.2765673286459286
rs112598012:102841463:T:C	1	102375907	0.021197663233701303	0.5821461689761874
rs11164489:102841527:C:A	1	102375971	0.0022875724401133376	0.023118439632136494
rs61813421:102842246:C:A	1	102376690	0.01089466292701407	0.24607126065782764
rs2376024:102842543:A:T	1	102376987	0.002327483093966545	0.0038786177280924184
rs72721384:102842551:G:C	1	102376995	0.021202248904318616	0.08750903032082852
rs1591961:102843543:A:G	1	102377987	0.021441098707376424	0.08645778530930473
rs12402460:102843725:T:C	1	102378169	8.168676423343308e-4	0.0022769954123448674
rs12120845:102844167:T:C	1	102378611	0.02121486395449085	0.23161340774136652
rs1417230:102844791:T:G	1	102379235	0.0017987834846994622	0.00860898127400629
rs4142739:102846133:T:G	1	102380577	8.172240811812738e-4	0.0015620343924307553
rs12119077:102846144:G:T	1	102380588	0.017369455177889598	0.15794836355344558
rs188364411:102846606:C:G	1	102381050	0.1118684422842879	0.016677176832205633
rs1340405:102847556:G:C	1	102382000	0.002331066729229263	0.009314591644023013
rs12027017:102849085:G:C	1	102383529	8.286379554699976e-4	0.002097786280735262
rs1856778:102850380:G:A	1	102384824	0.005744952334086092	0.007007896058572463
rs4451568:102851839:C:T	1	102386283	0.30213511060533293	0.042560799705877686
rs10874603:102852300:C:T	1	102386744	0.017114194550752394	0.05582406953887605
rs4907970:102856473:T:C	1	102390917	0.002509376966834366	0.015472763650180967
rs11164497:102856552:A:G	1	102390996	0.021379262158983826	0.12272649503953947
rs12133490:102858085:A:G	1	102392529	0.021071253337344054	0.19033179750860343
AX-16445219	1	102392983	0.07272045779189433	0.04309817854648526
rs6691354:102858797:G:A	1	102393241	0.01627438935160305	0.04226048410342325
rs4908240:102860882:C:T	1	102395326	0.1313559929810453	0.03857420215954032
rs11164498:102861132:C:T	1	102395576	0.27299351653186715	0.0317487556911732
rs11583158:102867473:G:T	1	102401917	0.1126496297411425	0.0333482696155502
rs12736627:102867477:T:C	1	102401921	0.1126496297411425	0.005968042048348265
rs4466674:102867818:A:T	1	102402262	0.1233406657245414	0.03631540635122974
rs4367799:102867966:C:T	1	102402410	0.1233406657245414	0.0479410975726597
rs2376030:102868693:T:A	1	102403137	0.09832009571116472	0.007534328248288854
rs7552083:102869587:A:C	1	102404031	0.1126124598796774	0.038026240619037546
rs1934719:102872180:G:A	1	102406624	0.25119925978513064	0.027098716052543673
rs61814205:102873193:A:C	1	102407637	0.013425756937909997	0.08905284719778803
rs10874609:102881170:A:T	1	102415614	0.25917030662931445	0.025595037984945963
rs1934702:102882635:C:T	1	102417079	0.2591636832298989	0.025632162482786283
rs10430068:102888677:G:A	1	102423121	0.2535304349489642	0.026971242120840285
rs1340397:102890643:C:A	1	102425087	0.11960655076489282	0.02857533238488266
rs10782894:102893372:G:A	1	102427816	0.2465483988591546	0.014992470698935835
rs10874614:102896260:G:A	1	102430704	0.1118944671739906	0.04044998359950344
rs144507447:102909362:C:A	1	102443806	0.7901501331663293	0.02333561419702505
rs140508823:102910000:G:A	1	102444444	0.7854123002785598	0.04888410734188228
rs144795966:102911835:C:T	1	102446279	0.029422573344721346	0.04881399886904551
rs12757223:102913635:A:C	1	102448079	0.793695495305559	0.01983204559527746
rs56384283:102914662:C:G	1	102449106	0.032509924443188024	0.06289245996606616
rs72723357:102915750:T:C	1	102450194	0.03285829063021104	0.14006510268623673
rs114073649:102915865:G:T	1	102450309	0.031078910210687965	0.099482438663751
rs72723361:102919058:A:G	1	102453502	0.034686495467300814	0.05619058429302195
rs72723362:102919354:A:G	1	102453798	0.03964822433997302	0.08832716974398465
rs55714687:102920086:T:C	1	102454530	0.027048880249779996	0.13243543721024856
rs1417252:102920790:C:T	1	102455234	0.028293013861993503	0.15866015173957504
rs79559305:102922930:A:G	1	102457374	0.02740752948451596	0.06368194156043615
rs6696903:102923281:T:C	1	102457725	0.036046725062132426	0.053917342787067925
rs4275472:102924186:T:C	1	102458630	0.0361678877982934	0.2600374131938425
rs12028596:102926563:G:A	1	102461007	0.028697092628034507	0.2057902031627063
rs140688659:102927371:A:G	1	102461815	0.03607819556438567	0.25330531214165075
rs144377055:102927566:G:A	1	102462010	0.028689899512204475	0.12528357436668525
rs72723370:102930781:T:C	1	102465225	0.03534756144495364	0.029039467943117944
rs1340387:102934084:T:C	1	102468528	0.03647750757875909	0.05879258446292579
rs72723375:102936330:A:G	1	102470774	0.027650661956898512	0.06090864488489453
rs7550150:102938426:T:C	1	102472870	0.02916833372869136	0.0859583970529633
rs72723376:102938920:G:C	1	102473364	0.029120848542459207	0.07099343464946661
rs57440061:102942631:T:C	1	102477075	0.02911870779840444	0.11451951867997603
rs79189615:102946405:C:T	1	102480849	0.029352892359523045	0.06343060094159096
rs143438832:102947689:A:T	1	102482133	0.029353984080864468	0.03003565818795319
rs185418043:102948151:T:C	1	102482595	0.02943980877594416	0.18055739807262397
rs58034573:102959345:A:G	1	102493789	0.03511666192893304	0.14265861586105366
rs72723397:102959889:C:T	1	102494333	0.04566395734000463	0.05284409257331753
rs77366441:102963003:A:G	1	102497447	0.03225880621116523	0.18126066523400663
rs72725311:102976079:A:G	1	102510523	0.2687714418315777	0.02933704491530306
rs148225634:102977400:C:G	1	102511844	0.013441548188210656	0.09167855214075413
rs57270148:102980580:C:T	1	102515024	0.26943449838438854	0.04909559251520869
rs72725319:102996838:T:G	1	102531282	0.27180047629141635	0.029916301912821325
rs112945271:103002947:A:G	1	102537391	0.007548239852336565	0.00926487400365491
rs149984084:103008837:A:T	1	102543281	0.2504165456552549	0.0436933488454157
rs72725336:103009778:G:A	1	102544222	0.9546043165492676	0.02819377169233088
rs72725342:103020260:C:T	1	102554704	0.27227721656499143	0.04995642734081732
rs1914451:103022040:C:T	1	102556484	0.7840807238994354	0.036184571970858115
rs1517422:103022323:T:C	1	102556767	0.7837740065740079	0.01347645490146141
AX-16445716	1	102586450	5.739913329630402e-4	0.002276335117015634
rs143618505:103055509:T:C	1	102589953	0.03242800321332494	0.5858236053500538
rs151268822:103059623:T:A	1	102594067	0.02960774731690416	0.24364407507172667
rs12034582:103073357:G:A	1	102607801	0.4778066166482716	0.04597063947558153
rs75782947:103084907:T:C	1	102619351	0.4042646274715735	0.02935355486297645
rs111835813:103154054:C:T	1	102688498	7.09230668517578e-4	0.0020370632556339233
rs146560079:103232182:G:T	1	102766626	0.27313424221643084	0.02501894020812654
rs57571735:103239284:G:A	1	102773728	0.7680228826848434	0.02130346718297362
AX-37404347	1	102787037	0.02023915255123757	0.17673408877984506
rs140939252:103257828:G:A	1	102792272	0.01409829112230115	0.3958931983195531
rs10874657:103279409:T:C	1	102813853	0.9945736144827249	0.012903763822440628
rs80326991:103281330:C:G	1	102815774	0.9949868716111218	0.012336688505150278
rs1953422:103282354:G:T	1	102816798	0.9969855984613925	0.012554998565616328
rs146195368:103291793:C:T	1	102826237	0.014343229006047184	0.1156873044110299
rs145433507:103296554:A:G	1	102830998	0.2920343451149376	0.021415666432489672
rs144995515:103298200:A:C	1	102832644	0.99305727788596	0.018281261606044878
rs114340771:103305083:G:A	1	102839527	0.8746654125730632	0.03705659802259887
rs76871067:103311668:T:G	1	102846112	0.8744100538728561	0.03289097745768284
rs75712863:103314857:C:T	1	102849301	0.8749162386799254	0.036446029435693784
rs1241179:103322341:G:A	1	102856785	0.3602812088221279	0.01871596714331411
rs2616002:103326581:G:C	1	102861025	0.345247712874665	0.02774242123703295
rs1676485:103334709:C:G	1	102869153	0.009066932707899425	0.011209741292363374
rs1241205:103335292:G:A	1	102869736	0.331160010515252	0.02807039865861487
rs1241207:103337356:G:A	1	102871800	0.32888115611529006	0.016738601092451955
rs2616000:103346252:A:T	1	102880696	0.01562636201224557	0.10398964942708389
rs148231256:103357674:G:A	1	102892118	0.27881535661841084	0.04661002731374603
rs116624602:103358773:G:A	1	102893217	0.2805969867048044	0.04468953099256731
rs115438359:103360642:T:C	1	102895086	0.006460662582601738	0.18351088563876738
rs1676492:103360951:G:A	1	102895395	0.015720314204808343	0.5177017069843304
rs141440447:103370864:G:A	1	102905308	0.02045500094161052	0.3020118135003251
rs2622836:103372066:C:T	1	102906510	0.023432630040032404	0.5830159896515098
rs1676504:103372655:C:A	1	102907099	0.019059406251231103	0.581338263490146
rs1463040:103372864:T:C	1	102907308	0.023639260389975804	0.5830938223084803
rs1763351:103373438:T:G	1	102907882	0.02384082936641167	0.5320702224948397
rs1676503:103373929:G:A	1	102908373	0.019310801186278505	0.18901353563124246
rs75520075:103374195:T:C	1	102908639	0.2693064225234683	0.009317282353659672
rs1026660:103374579:T:C	1	102909023	0.026678563306886987	0.5841847328499796
rs2622837:103375747:G:T	1	102910191	0.02528593664514449	0.5837245049652846
rs1463043:103378989:A:T	1	102913433	0.02580647426324584	0.2092180378940563
rs992098:103379505:C:T	1	102913949	0.021901234777655584	0.21471860918599175
rs992099:103379524:T:C	1	102913968	0.02592762955071697	0.28629881736943824
rs9434362:103381780:T:A	1	102916224	0.025995413571187103	0.25542504422748924
rs1241167:103381957:C:T	1	102916401	0.025994368120057905	0.5839658990028452
rs1271797:103383369:T:A	1	102917813	0.026000523107143497	0.3573785852514974
rs1676490:103389633:C:T	1	102924077	0.022140841024392104	0.08552798534945008
rs1676488:103390327:G:C	1	102924771	0.02609992442879621	0.483068831903332
rs1763360:103390725:G:A	1	102925169	0.02609149609359678	0.4219702824732508
rs72683270:103393105:C:T	1	102927549	0.03114907611753901	0.1569090649013869
rs9434371:103394360:G:A	1	102928804	0.020838293332813087	0.13251648359400225
rs142956721:103395399:C:G	1	102929843	0.03422454528849926	0.3647260958675069
rs4908276:103399048:A:C	1	102933492	0.024004716417922213	0.2297433840753883
rs181021017:103399247:C:T	1	102933691	0.021017618619064884	0.06020973962672677
rs3102050:103399465:T:G	1	102933909	0.02857118304500413	0.40518661674036605
rs981961:103401741:C:T	1	102936185	0.029490663191103286	0.02928032920523241
rs2616013:103403201:T:C	1	102937645	0.027610542618331447	0.07491436512773011
rs2616012:103403268:A:T	1	102937712	0.02963574059502118	0.02670739478769544
rs2622883:103403394:T:C	1	102937838	0.029692015376077997	0.024585410731639317
rs1564142:103404197:T:C	1	102938641	0.05610690054334076	0.03919009948764637
rs1564141:103404236:A:G	1	102938680	0.025436666847992947	0.0211918431124517
rs1564140:103404323:A:G	1	102938767	0.07291583784019859	0.018898786644352957
rs1463047:103404936:A:T	1	102939380	0.02556623063356401	0.06273243613612414
rs1463044:103409295:C:T	1	102943739	0.024624822615453835	0.42629730973492885
rs2616009:103409558:T:C	1	102944002	0.03832035395110995	0.07019734303219155
rs2616008:103410205:G:C	1	102944649	0.038492958960294414	0.021201514983316686
rs2622864:103410678:G:A	1	102945122	0.026300265010542462	0.19528870380445068
rs3126210:103410746:T:C	1	102945190	0.038473641489034704	0.03283101258697308
rs3126211:103410750:G:A	1	102945194	0.038473641489034704	0.014022734494509
rs3102057:103410944:C:T	1	102945388	0.038473641489034704	0.01167413042203482
rs3126212:103411050:G:A	1	102945494	0.03849671557305996	0.06041058394517652
rs7414903:103411527:C:T	1	102945971	0.03858357506949325	0.0398536219127367
rs5001858:103411651:G:C	1	102946095	0.039249340442408645	0.07663972282234228
rs5001857:103411707:A:G	1	102946151	0.038594416672996526	0.07105567920310835
rs3126213:103411950:T:C	1	102946394	0.03859947697387555	0.28712372078955445
rs2615994:103412000:T:C	1	102946444	0.02635779853536918	0.20322917748095864
rs2622863:103412019:A:G	1	102946463	0.0385979816343791	0.059660280015548836
rs2615991:103412061:G:C	1	102946505	0.038608296373978127	0.03283056173570272
rs2622862:103412924:A:T	1	102947368	0.026432421511518554	0.03570897197976337
rs2622861:103413598:C:T	1	102948042	0.04125169442268303	0.013363442038632071
rs2199553:103414289:T:C	1	102948733	0.02683181204470649	0.047953650700906514
rs4908279:103415891:T:A	1	102950335	0.02775304248367074	0.20004692113245143
rs2061709:103416470:G:C	1	102950914	0.02788720824710532	0.1911723007246383
rs10747433:103418073:A:C	1	102952517	0.047624750693059846	0.1525853206029223
AX-29794273	1	102952621	0.4014210882815101	0.043432815037298185
rs1966958:103419097:A:G	1	102953541	0.04813327930406888	0.08132777282588412
rs2622849:103421344:T:C	1	102955788	0.04899666314462141	0.05538989323738915
rs2615984:103423588:A:G	1	102958032	0.049118115979806726	0.05845920764181862
rs2615985:103424952:G:A	1	102959396	0.04915192507762956	0.17095612365461604
rs1012283:103427145:C:T	1	102961589	0.9519812850130576	0.039801783129955214
rs4353117:103427994:A:T	1	102962438	0.952019216432838	0.031359478740495966
rs1841834:103428389:G:A	1	102962833	0.04926600597665432	0.057707141129496015
rs11164647:103432687:T:C	1	102967131	0.04933961794572942	0.057661358742300856
rs6662599:103432942:A:G	1	102967386	0.04905418202667633	0.06682485514046556
rs2615990:103434470:G:A	1	102968914	0.04714803508945194	0.11104658461373115
rs10874669:103442604:G:A	1	102977048	0.992525117370797	0.03810337216128689
rs10047106:103449335:C:A	1	102983779	0.035595545587982586	0.09412040703894173
rs2615978:103449598:G:C	1	102984042	0.03553909980736848	0.47178851036532937
rs2615976:103452581:A:C	1	102987025	0.03399335612781913	0.1478189040314485
rs3126215:103459074:C:T	1	102993518	0.02846173054959055	0.5847336974836845
rs10782915:103459558:T:C	1	102994002	0.027843966503450848	0.3368918037609024
rs2622868:103462386:T:C	1	102996830	0.028032390803255702	0.2377929247342851
rs2786124:103465059:G:A	1	102999503	0.027981403075653284	0.208132319435188
AX-16446768	1	103000014	0.0029476412191328616	7.229358719169428e-4
rs2929162:103467615:C:T	1	103002059	0.02927542409773919	0.4991417398361046
rs2251895:103468609:A:G	1	103003053	0.027717127312785656	0.5844983194969041
rs2622876:103469146:G:A	1	103003590	0.8243252558401778	0.03834170851194608
rs2929163:103469161:A:G	1	103003605	0.8243252558401778	0.02135895276503109
rs75887291:103469648:T:C	1	103004092	0.008454201778591745	0.0017974717686046408
rs2929161:103475122:T:C	1	103009566	0.025644898126089725	0.3350680775148979
rs2786120:103476677:C:G	1	103011121	0.8212646110096326	0.04143809855338384
rs2786121:103477226:T:G	1	103011670	0.8242796564953007	0.013276163273888386
rs2622841:103478946:G:A	1	103013390	0.023858746987960817	0.171991221662028
rs149240322:103482364:T:A	1	103016808	0.004763635170747496	0.016967163695298822
rs61815934:103486443:G:A	1	103020887	0.024440843748892483	0.07848619151412159
rs10747435:103489200:T:A	1	103023644	0.024528109537914445	0.11242798470293677
rs78668559:103492108:A:G	1	103026552	0.46761454894047927	0.0465844875317557
rs7523020:103493701:T:C	1	103028145	0.024679948847035536	0.41654690334892114
rs35196641:103494339:G:T	1	103028783	0.4705771960388165	0.04853485200178753
rs7523441:103496620:G:T	1	103031064	0.02474437921630642	0.5835190818980147
rs1415350:103497583:T:C	1	103032027	0.024768725629776847	0.5835287326461415
rs75059956:103498406:C:T	1	103032850	0.4706169628302074	0.0330790107227555
rs6577342:103498704:G:C	1	103033148	0.021257002455711407	0.5821686038322225
rs6667609:103499049:T:G	1	103033493	0.02307731678685145	0.5828823831904301
rs10782916:103499501:A:G	1	103033945	0.023086987925859715	0.5828861432221677
rs10782917:103499694:T:C	1	103034138	0.023102288960115003	0.43147272690171223
rs6674148:103500874:T:A	1	103035318	0.02312436951837969	0.5829010580147274
rs78667033:103503131:G:A	1	103037575	0.02954325254154241	0.07718767284534148
rs6700031:103506127:G:A	1	103040571	0.02327968533008285	0.5829572078220103
rs77834876:103506152:G:T	1	103040596	0.476009613755628	0.03426470558608067
rs80174154:103506370:A:G	1	103040814	0.4759541360151108	0.03068969249864588
rs7541571:103507546:G:A	1	103041990	0.023334119222782557	0.5829792666748715
rs2184879:103509832:C:T	1	103044276	0.02339540039323484	0.5830018268652978
rs1337179:103510097:G:T	1	103044541	0.023407483077463768	0.5830077175816868
AX-16446915	1	103045259	0.02161161028398704	0.5395566771140804
rs199642830:103511815:T:G	1	103046259	0.7800801009767788	0.021310138559234394
rs4300244:103512595:G:T	1	103047039	0.023509335127813027	0.5830460699054114
rs4013869:103515667:A:G	1	103050111	0.023598722104721657	0.5830779048407906
rs3861743:103517287:T:C	1	103051731	0.02361701243810366	0.5830855502386574
rs9701540:103520427:A:G	1	103054871	0.02443447696665276	0.11990252160247665
rs7544444:103520820:C:T	1	103055264	0.02355596382960208	0.5830634913857962
rs10782920:103521454:G:A	1	103055898	0.023558318887973675	0.5830648700640999
rs72685207:103526342:A:G	1	103060786	0.04371355850680088	0.13309457565669333
rs4357546:103530078:C:T	1	103064522	0.023758820376026727	0.583140070698854
rs112282311:103531163:C:A	1	103065607	0.7013939505356597	0.042707914322793375
rs7519039:103532919:T:C	1	103067363	0.023700816675940768	0.5831187638523404
rs72685213:103533096:G:A	1	103067540	0.04356001677820493	0.3987243219340455
rs1337180:103535955:A:G	1	103070399	0.023750576512689397	0.5831378146798114
rs10874675:103536952:A:G	1	103071396	0.023750020481830503	0.5831375640110289
AX-16447009	1	103075082	0.951088925899004	0.03575531316275725
rs1538048:103542488:C:G	1	103076932	0.0242443409403446	0.5833293256296518
rs1538047:103542557:T:G	1	103077001	0.02423486589337069	0.5833253149291316
rs1337189:103542738:T:A	1	103077182	0.95089342491867	0.04690376763017619
rs6577348:103543633:A:C	1	103078077	0.9514944591907014	0.042092054967813305
rs1932987:103544890:C:T	1	103079334	0.04748509790168202	0.5888007984799684
rs10874676:103545184:A:G	1	103079628	0.02516435039234525	0.5836771285653894
rs1415354:103546121:A:G	1	103080565	0.948848004837519	0.030909715675631028
rs1415353:103546202:C:T	1	103080646	0.9481048507829604	0.04052738664029999
rs12116763:103546335:C:G	1	103080779	0.9483207175752304	0.03222671423517525
rs4480381:103547516:C:T	1	103081960	0.03197087758037573	0.23143883576260654
rs1953674:103547826:G:A	1	103082270	0.942394991848774	0.04874754708834586
rs1953673:103547909:C:T	1	103082353	0.9458588434892276	0.03236065867492374
rs1953672:103547964:T:A	1	103082408	0.9460698899971168	0.043391407486169126
rs1337184:103548211:A:T	1	103082655	0.9410781785076618	0.03696086720343172
rs61817086:103548677:A:G	1	103083121	0.9384026409339552	0.04196659947269662
rs114694485:103548734:C:T	1	103083178	0.3480099731388523	0.03049940680430154
rs145170697:103552077:A:G	1	103086521	0.02834356157201636	0.21140702310489196
rs1415364:103552815:C:T	1	103087259	0.3145439863690704	0.046375853202131875
rs7416903:103555463:C:T	1	103089907	0.06059877637386153	0.03201169592071379
rs7544816:103556059:C:A	1	103090503	0.016550126922390978	0.35793381800589347
rs7531081:103556935:C:G	1	103091379	0.018616287402208807	0.5811852301984214
rs6577353:103556959:T:C	1	103091403	0.01659043072026959	0.49672361390892467
rs78717067:103557281:T:C	1	103091725	0.016568694466516577	0.5805370007268411
rs115085036:103558110:G:T	1	103092554	0.33163448442536086	0.016131333003431024
rs12142575:103558163:T:A	1	103092607	0.0640741122296434	0.039576872832909116
rs78347273:103558920:T:C	1	103093364	0.004618244000007841	0.02032109498380272
rs76727689:103561718:G:T	1	103096162	0.016516564408505102	0.5805228379406291
rs7550118:103563102:C:T	1	103097546	0.04483970089297176	0.04604130126096048
rs10493988:103566156:A:G	1	103100600	0.07128173640194958	0.03728260456098334
rs10493987:103566592:C:T	1	103101036	0.016526847740424316	0.38507565461712373
rs17101127:103566978:G:C	1	103101422	0.01654789913731007	0.5277313161621008
rs1337192:103568259:T:C	1	103102703	0.023327688598878883	0.178056589779034
AX-11110913	1	103104876	0.0244887544600706	0.21454520474008754
rs17127490:103570499:A:G	1	103104943	0.016594055731612482	0.39897605688382254
rs1337190:103571749:G:T	1	103106193	0.01695780169818348	0.10667224645601348
rs78195975:103572249:C:T	1	103106693	0.01728547388488806	0.3112544335677163
AX-16447118	1	103109920	0.0017818822151273912	0.004495399302597988
rs56361645:103580649:G:A	1	103115093	0.11562560744696396	0.016406764053221504
rs17127510:103580866:A:G	1	103115310	0.11541205119605775	0.02973504862951465
rs1337171:103592883:G:A	1	103127327	0.15381671598903976	0.04197909900005431
rs7534313:103603140:T:C	1	103137584	0.15278607156639773	0.020627906524243168
rs7537925:103604872:A:G	1	103139316	0.053238572762961865	0.028811915857221922
rs6675454:103606228:C:T	1	103140672	0.05448912766148036	0.01598993712614131
rs114444158:103606435:G:A	1	103140879	0.15133296908785346	0.02254446225761856
rs78204911:103607274:G:T	1	103141718	0.0543871233025253	0.023702092139946344
rs75517981:103607364:T:G	1	103141808	0.0544201428372568	0.04329835897885016
rs6663789:103607793:C:T	1	103142237	0.05432857312708021	0.017489346236392752
rs6663996:103607954:C:G	1	103142398	0.0543036827088076	0.019900047392808345
rs11164695:103608221:C:A	1	103142665	0.05433579419798915	0.01946355465970562
rs78372886:103609206:C:T	1	103143650	0.05425870069294939	0.033343871611401114
rs11164697:103609452:G:A	1	103143896	0.05481046219966104	0.02766820867785899
rs12091319:103612033:C:A	1	103146477	0.053064371366858064	0.016167129761774483
rs12072150:103612108:G:T	1	103146552	0.0529368621268604	0.042128534815407126
rs17127554:103612266:T:C	1	103146710	0.05260368272645397	0.016518084427120317
rs75978251:103612336:C:T	1	103146780	0.06806574527681647	0.032851526514175965
rs76221946:103612538:C:T	1	103146982	0.05246142116865231	0.014876601878739657
rs7546530:103612995:A:C	1	103147439	0.07424998328803525	0.02894572344358558
rs7546821:103613250:A:T	1	103147694	0.07442126108672568	0.02977999341321475
rs7535364:103613257:C:T	1	103147701	0.07442126108672568	0.02258879551577001
rs72687204:103613419:G:A	1	103147863	0.07432366426489237	0.01312079623038832
rs2376350:103614492:T:C	1	103148936	0.07427652204065267	0.027270241161412093
rs2376351:103614510:G:A	1	103148954	0.07426434504643414	0.018101529087389507
rs12080508:103614726:T:G	1	103149170	0.07422347823939278	0.01325844752563477
rs72687210:103614923:A:G	1	103149367	0.07418358977487473	0.009747967229155406
rs12080631:103614965:T:C	1	103149409	0.07420045471452166	0.009682067736613344
rs12075312:103614981:G:T	1	103149425	0.0744016052120057	0.01326522751364142
rs12094089:103634558:T:A	1	103169002	0.8898758722159966	0.04667923794033855
rs139085882:103639216:G:A	1	103173660	0.003655831986024425	0.00391364418952492
rs78885619:103641065:C:G	1	103175509	0.002611613576519514	0.007727628478834544
rs115431015:103646698:C:T	1	103181142	0.003772663331271947	0.02458418231039833
rs115163095:103717821:C:T	1	103252265	0.03557763881780682	0.09947170118796739
rs7514725:103741748:C:T	1	103276192	0.282812150242839	0.025935038027495257
rs2141332:103751010:G:A	1	103285454	0.3233293036285445	0.01727333696183351
rs79380918:103753759:C:G	1	103288203	0.11033827479640752	0.04983348898686431
rs1528212:103759401:T:G	1	103293845	0.05278185331398152	0.03780665336090962
rs17127731:103761463:T:G	1	103295907	0.015351614762703853	0.5802571290311646
rs11164768:103762213:A:G	1	103296657	0.015440517289528178	0.5802770571993745
rs12087041:103764024:G:T	1	103298468	0.01813815976001225	0.5810167807765723
rs1406135:103764640:A:G	1	103299084	0.05155772312951386	0.014929205365660099
rs146389720:103764899:G:C	1	103299343	0.2676424575050467	0.013492102148698754
rs28493327:103766701:C:T	1	103301144	0.018138202276595693	0.5810170314453548
rs28509456:103769822:T:G	1	103304265	0.05141877328537983	0.017888693460917524
AX-16447718	1	103308279	0.04616491992765749	0.02836495342248944
rs28463213:103774107:G:A	1	103308543	0.02190757861096147	0.5824239099872125
rs28529182:103774895:G:A	1	103309339	0.05409698497681192	0.026099051629982342
rs28470206:103777926:A:T	1	103312368	0.018501355663120528	0.4035114339869697
rs28602711:103779618:G:A	1	103314061	0.053131677857095966	0.03571202365627405
rs28464956:103779625:G:A	1	103314068	0.018501355663120528	0.5811424911710028
rs28715362:103779913:G:A	1	103314356	0.05409698497681192	0.027952761625705435
rs28650465:103779977:C:A	1	103314420	0.04565843937041376	0.010997298466628223
rs61815133:103781349:G:A	1	103315792	0.061133657238864006	0.029678308851621118
rs28753830:103782935:A:G	1	103317378	0.0524195259994148	0.034567578182505415
rs61815134:103783359:G:C	1	103317802	0.06694698712238789	0.021091242122594063
rs77558644:103784497:C:T	1	103318939	0.0716535192649125	0.029287965972871678
rs28545621:103784758:A:G	1	103319200	0.0794263086394155	0.0349462105921498
rs28445244:103784772:T:C	1	103319214	0.07936813026047423	0.04642601398253277
rs115457092:104038887:A:C	1	103496265	0.03265397516371057	0.3639386590044487
AX-37404593	1	103516633	0.2753943608876529	0.011134492367395749
rs12076610:104063941:G:T	1	103521319	0.3187535729793093	0.024827783138102157
rs34487026:104093027:G:A	1	103550405	0.1167261330964217	0.016899311560496767
rs11184461:104104190:G:A	1	103561568	0.32200590450495403	0.041742538755291506
rs61512936:104305557:C:T	1	103762935	0.07432040581373409	0.02370978928079316
AX-29795841	1	103771190	0.08900235304409931	0.029677410032147616
rs12136996:104333590:C:T	1	103790968	0.07339363855781043	0.02393884271247646
rs79043596:104345514:G:C	1	103802892	0.3692245043579197	0.01554908969851189
rs1930197:104424707:T:C	1	103882085	0.5185329207257929	0.042683128763331614
rs7535808:104436578:A:G	1	103893956	0.5668963167517808	0.04829684522812646
rs1182586:104439397:C:T	1	103896775	0.5655787861433803	0.04394744658491671
rs1182580:104446782:C:T	1	103904160	0.5014333581068312	0.03563019634800375
rs77440937:104456203:T:A	1	103913581	0.1123300428018214	0.02471541129502251
rs72679991:104460431:A:G	1	103917809	0.3740476348743805	0.021922297849272625
rs72679992:104462781:G:A	1	103920159	0.3741220772568392	0.038207241751216384
rs72679993:104463106:T:A	1	103920484	0.374364720387709	0.01505640485944481
rs72679994:104463454:T:C	1	103920832	0.3743008210979605	0.027411990607169597
rs7515366:104464064:G:A	1	103921442	0.3745689415104715	0.01445064275667939
rs7544593:104468312:T:C	1	103925690	0.37295071263641455	0.018642679447980894
rs17015789:104469208:G:A	1	103926586	0.37316507960017126	0.013747253160186103
rs7540851:104469616:C:T	1	103926994	0.3732700604949623	0.01530685288018827
rs72680002:104479499:T:G	1	103936877	0.3698151311217445	0.0372554405930356
rs12028938:104493689:T:C	1	103951067	0.685487509433019	0.04425577318039587
rs78663291:104577526:C:T	1	104034904	0.29932518752598447	0.0245444272264084
rs79592046:104638440:A:G	1	104095818	0.039955938596074006	0.046793037937228034
rs113489437:104699875:T:A	1	104157253	0.03649626464019628	0.2880306047557134
rs12032203:104715797:C:G	1	104173175	0.7820393256587527	0.03480063573784496
rs145555739:104760185:C:T	1	104217563	0.9378767485931808	0.030119734057523103
rs1887910:104768190:T:A	1	104225568	0.03661964036701968	0.38545753397664917
rs1928326:104770546:G:A	1	104227924	0.5635605348690116	0.04738555331099135
rs61788975:104788151:C:G	1	104245529	0.3359231652367571	0.04793276692458554
rs11185414:104809427:A:T	1	104266805	0.48248513790359066	0.04536252336687357
rs116251261:104812126:T:C	1	104269504	0.0126580859388744	0.5067326518619496
rs11185416:104830311:T:G	1	104287689	0.4873850438135961	0.048044606718169715
rs12069713:104851354:G:T	1	104308732	0.04827418814378414	0.4295366462346952
rs12034300:104851904:A:C	1	104309282	0.04713114511195052	0.12883875828912814
rs17479504:104854824:A:G	1	104312202	0.654380869444912	0.03666716229380315
rs12410140:104873833:T:C	1	104331211	0.13960409924104666	0.012061541809828635
rs4847166:104881328:T:C	1	104338706	0.14335471258747623	0.03448900107087953
rs140754098:104889394:A:T	1	104346772	0.1238363295584482	0.04512843774156641
rs9662111:104894847:G:A	1	104352225	0.04980861357386868	0.1108826148378773
rs72683551:104896139:T:C	1	104353517	0.2075549030327035	0.04436937895702267
rs17021471:104900079:G:A	1	104357457	0.04876009939623517	0.11474075786988355
rs17021478:104901525:C:T	1	104358903	0.047085820762776974	0.19970941147061885
rs74636702:104919896:T:C	1	104377274	0.8047894805464086	0.04494962426628047
rs6661785:104931993:C:T	1	104389371	0.7736576423733056	0.034661743268758934
rs12161519:104932760:T:C	1	104390138	0.7743730850977573	0.04064724652462522
rs315147:104939550:G:A	1	104396928	0.11806107089631997	0.0256894179845801
rs2121973:104965977:C:A	1	104423355	0.08859363312351982	0.009859433738864715
rs17542492:104966133:T:G	1	104423511	0.009991932591602444	0.5279018493333915
rs2036173:104966455:A:C	1	104423833	0.07219340095098829	0.04704199158872589
rs77506146:104967101:G:A	1	104424479	0.04447753995231235	0.15155721572606354
AX-16449506	1	104426497	0.02103074206330316	0.5820812457615164
rs72685418:104970613:C:T	1	104427991	0.00833925107235828	0.016702980679798488
AX-16449522	1	104435557	0.10124805423214583	0.048125296078213906
rs12041573:104989307:G:A	1	104446685	0.4083508890602156	0.046790529223095435
rs79975321:104998343:G:A	1	104455721	0.02135580451340624	0.40167877181709205
rs7417007:105002929:A:G	1	104460307	0.029856830928181217	0.12349764267103572
rs72685442:105003585:G:A	1	104460963	0.1274853021394567	0.02167104879824124
rs12028090:105007032:C:T	1	104464410	0.2664290907592349	0.018960367413384152
rs2121960:105007352:G:A	1	104464730	0.01543823292988888	0.01972113020499344
rs2121962:105007404:T:C	1	104464782	0.2879803944622308	0.043621213467035895
rs2121963:105007740:G:T	1	104465118	0.2654611440539741	0.025806066569034742
rs12046812:105008409:A:T	1	104465787	0.26389700155443574	0.04759661107890958
rs9725281:105009668:G:A	1	104467046	0.25618738389050993	0.04711304743150633
rs61239242:105010428:C:T	1	104467806	0.2843169827874255	0.03990671078925156
rs11184179:105011774:T:C	1	104469152	0.2595481857398341	0.04483927241342642
rs11184180:105011990:T:C	1	104469368	0.2597008137957504	0.039058256301672076
rs17013339:105012780:G:A	1	104470158	0.2802432139808368	0.038582247349710615
rs12023545:105013220:A:G	1	104470598	0.2555153398260298	0.025918817512926417
rs9662391:105014143:A:C	1	104471521	0.005314167601708237	0.018183479440651268
rs34286345:105015301:G:A	1	104472679	0.2752166392728509	0.04180320841478044
rs12022084:105016263:T:C	1	104473641	0.2733670704768625	0.04413170583258632
rs12406276:105019980:C:A	1	104477358	0.01802939944468836	0.18486276614938033
rs12026036:105020270:T:C	1	104477648	0.25886230361814666	0.013147907260945854
rs72987611:105020384:G:T	1	104477762	0.005684723386914425	0.007233812309359107
rs74105009:105029400:G:T	1	104486778	0.004934865782465572	0.042490204415831935
AX-29798589	1	104489954	0.032071322002190164	0.5857349939354353
rs9660490:105034273:G:C	1	104491651	0.03728360755760543	0.055440778752458494
rs12402410:105035119:A:G	1	104492497	0.037062671108442025	0.03223110743414031
rs9662087:105047970:A:G	1	104505348	0.004647244788148041	0.016593489364879414
rs61788825:105047982:A:C	1	104505360	0.29187748390296253	0.03584494963066525
rs6583098:105050992:A:G	1	104508370	0.004173518913109393	0.025126996101201924
rs75382510:105054941:C:T	1	104512319	0.003375022830977005	0.03074941772102841
rs75182375:105055795:G:C	1	104513173	0.003677549905721172	0.015724230020240294
rs74634766:105056575:G:A	1	104513953	0.00366213642533748	0.023936276223547676
rs2218672:105060691:C:A	1	104518069	0.003380077889782334	0.017572638179383555
rs76565683:105061521:C:T	1	104518899	0.003673684805974371	0.09320023786348737
rs12048419:105064778:C:T	1	104522156	0.08317022115574085	0.013225533637849556
rs316962:105065476:T:A	1	104522854	0.3785270656861872	0.027309458034319598
rs143478860:105069095:T:G	1	104526473	0.13104836423329702	0.022127770673682573
rs6682211:105075778:A:C	1	104533156	0.9431934648299078	0.030946841097807338
rs6701927:105081000:A:G	1	104538378	0.6239144463676014	0.011102575412839696
rs28770023:105122370:A:G	1	104579748	0.4963733168475582	0.024210157366213448
rs12090412:105122383:G:A	1	104579761	0.49644162802880487	0.023757981834637412
rs2090224:105123025:C:T	1	104580403	0.5318000330303693	0.04766609562209279
rs12044206:105125235:C:T	1	104582613	0.5368898710591097	0.04154362189634889
rs12044377:105125853:C:T	1	104583231	0.09039745045040616	0.03550249462634911
rs12041738:105133201:A:T	1	104590579	0.08795768729804174	0.04538564918437964
rs12040793:105134471:G:C	1	104591849	0.08787243256847006	0.04683466037361729
rs12040434:105136795:T:C	1	104594173	0.08892875112716662	0.029608540763029333
rs114408837:105141509:C:T	1	104598887	0.0895708078329626	0.0307396319926997
rs114514071:105164995:G:C	1	104622373	0.007713210639581986	0.083006039854363
rs12032824:105170662:G:A	1	104628040	0.03826261856234083	0.5871210669683444
rs36124753:105171968:G:A	1	104629346	0.0404585098809228	0.5875554759684406
rs2317487:105173957:A:G	1	104631335	0.9600702105804988	0.03980949641136208
rs61813608:105185476:G:A	1	104642854	0.2744919574985893	0.042061371777162536
rs3968319:105186391:G:A	1	104643769	0.26291834872204034	0.030232934227167347
rs34104960:105189270:A:G	1	104646648	0.04375744028494758	0.281546541614849
rs144464479:105202796:G:A	1	104660174	0.07838535190328379	0.047958557861045414
1:105205705:C:T	1	104663083	0.05840241190196904	0.0211749454489323
rs147184352:105207127:G:A	1	104664505	0.0585259954792551	0.01175237537974392
rs36014376:105216530:A:G	1	104673908	0.05910307011600965	0.031843564413787086
rs34408714:105217948:G:A	1	104675326	0.059256114749562015	0.02495827001913603
rs12725071:105220965:C:T	1	104678343	0.05964430479316616	0.04637334520672951
rs115384609:105221328:G:A	1	104678706	0.3337258207382675	0.02019510569891434
rs68158740:105223406:T:C	1	104680784	0.059988012969091536	0.021039781157115415
rs61815780:105224384:A:G	1	104681762	0.06000103366471219	0.02323772226214437
AX-29799437	1	104681879	0.05962499708329529	0.02589499077955803
rs4261128:105235905:T:C	1	104693283	0.4107049694879443	0.03423118399384693
rs34554862:105258978:G:A	1	104716356	0.0892706680275113	0.013642369890963995
rs35626833:105263348:A:T	1	104720726	0.08906327492325955	0.029938104049330085
AX-29799671	1	104730941	0.9514513421144573	0.035340911679052275
rs74490062:105281077:C:T	1	104738455	0.9947804868824262	0.03707821211077199
rs11184284:105285378:A:C	1	104742756	0.46759040054493617	0.04566945461674646
rs72998138:105297628:C:T	1	104755006	0.022827025787828987	0.06787974815146565
rs7513647:105298090:T:A	1	104755468	0.02322084393399882	0.03525165632290397
rs56120428:105298687:T:G	1	104756065	0.02596847282074877	0.03528430714490742
rs4240945:105298764:G:A	1	104756142	0.019245993344630067	0.032768909715249504
rs6662084:105299632:T:C	1	104757010	0.022688794807823865	0.04264913464070671
rs57874907:105299651:A:G	1	104757029	0.022687583896022847	0.04984102956589862
rs4539145:105300481:G:A	1	104757859	0.02118257270402664	0.08905075362961966
rs1026846:105301022:A:T	1	104758400	0.02053447493687057	0.03286245992116931
rs1026845:105301285:G:A	1	104758663	0.02481935937297461	0.2339845544927026
rs11804704:105301555:G:T	1	104758933	0.02115456254604873	0.5196886571283358
rs4847068:105302020:A:G	1	104759398	0.022611014060512715	0.09267417346144917
rs12031247:105302607:A:G	1	104759985	0.022727175089039035	0.044630094537253306
rs4847029:105303144:A:G	1	104760522	0.022787294547965707	0.10295662767347177
rs1481398:105303298:A:G	1	104760676	0.02269264637135623	0.08508870059288866
rs1481397:105303590:C:T	1	104760968	0.02267902332463093	0.044192030673157585
AX-16450254	1	104762296	0.016258447415782983	0.007848223635124064
rs1871781:105305050:T:G	1	104762428	0.020536226029732343	0.07306436919303928
rs922720:105305387:T:G	1	104762765	0.022064187303667115	0.05314247892422164
rs76765324:105305984:C:T	1	104763362	0.02530680454950096	0.03164652506482959
rs2317614:105306270:G:T	1	104763648	0.02226564697822523	0.14933977211164093
rs4620554:105306516:C:T	1	104763894	0.022536515011219227	0.07643414240222993
rs12030705:105306798:T:A	1	104764176	0.022603236927547826	0.07618517736303222
rs12138215:105308171:C:A	1	104765549	0.01965008743351476	0.14302504035725663
rs78766287:105308402:A:G	1	104765780	0.02447074744222288	0.028496336041315365
rs922719:105308643:C:T	1	104766021	0.02158543646415722	0.04322920238813875
rs922718:105308734:T:C	1	104766112	0.023927501874756483	0.5158765591828974
rs56037814:105309480:T:C	1	104766858	0.021594221550644745	0.05393085542278229
rs12033664:105309526:T:C	1	104766904	0.02267915266473511	0.028455718548660247
rs12036185:105309655:G:A	1	104767033	0.021559846293406244	0.05445609458904976
rs12033751:105309868:T:C	1	104767246	0.020763860992273057	0.10766981570510975
rs12033724:105309948:A:G	1	104767326	0.02074577900492168	0.08731641806079504
rs12044015:105310009:C:T	1	104767387	0.022542951316989933	0.06978411211533471
rs12044037:105310010:C:T	1	104767388	0.02072700850112212	0.04556747863329872
rs60738474:105310318:A:C	1	104767696	0.021632111536971723	0.4175319757003284
rs11805255:105310725:T:C	1	104768103	0.02055518332519569	0.050592740162997446
rs73000196:105311711:C:T	1	104769089	0.021016824893100517	0.04637676520170492
rs75025687:105311945:T:C	1	104769323	0.022058262599081346	0.08218719103179217
rs6663314:105312146:C:A	1	104769524	0.020191077740725427	0.14163519584216777
rs28663587:105312835:T:A	1	104770213	0.01405698818147172	0.11898398169238257
rs7512142:105318573:G:A	1	104775951	0.01723548013428305	0.16087496761064046
rs6583032:105318967:T:G	1	104776345	0.019307846204493304	0.06646861433370109
rs6659382:105318984:G:C	1	104776362	0.01862469935846842	0.0845879439452466
rs59697405:105319626:C:T	1	104777004	0.02095072391966912	0.5820530455234837
rs60190524:105320169:T:G	1	104777547	0.02004167837577952	0.0735622533645204
rs1026844:105321242:A:G	1	104778620	0.01918822087952289	0.08241343111392871
rs2170361:105321478:G:A	1	104778856	0.01722985706434507	0.05449366653870661
rs7537904:105322091:A:G	1	104779469	0.018975852851853235	0.058750220286047906
rs716420:105322627:G:A	1	104780005	0.01884969779625253	0.029118962003056338
rs728202:105322867:A:T	1	104780245	0.01692305022300248	0.5806322548641963
rs7523359:105324488:C:T	1	104781866	0.01981453015930661	0.21573364054345595
rs11184302:105324942:T:G	1	104782320	0.01881355483270051	0.07594237183724055
rs12036613:105325538:G:A	1	104782916	0.017600010314475306	0.33354702653415375
rs12035964:105326961:T:C	1	104784339	0.016068007481407177	0.5804168050456259
rs988296:105328083:T:C	1	104785461	0.01756533176080564	0.5808227631389067
rs988295:105328218:A:C	1	104785596	0.015396797257463945	0.04658300532576748
rs988294:105328238:G:A	1	104785616	0.017180216750356428	0.018996920230733308
rs4497214:105328971:C:G	1	104786349	0.015434615357349912	0.09072760275246598
rs12043310:105332372:G:A	1	104789750	0.02170193877980044	0.5082347975795654
rs12137876:105332961:T:G	1	104790339	0.019396086243355967	0.059965605488474516
rs12037813:105334468:T:C	1	104791846	0.01713003324744359	0.02408380786001477
rs4847069:105334946:A:T	1	104792324	0.016043308694439953	0.5804105383260629
rs116443735:105335203:G:A	1	104792581	0.015158039518211408	0.13335107390238293
rs12038039:105335453:A:G	1	104792831	0.021638364844494464	0.1650309334511789
rs973386:105340408:G:A	1	104797786	0.01466080683963383	0.5801242745764325
rs74105430:105340704:C:T	1	104798082	0.011466056247895724	0.4248141505563849
rs7514978:105341011:C:T	1	104798389	0.014645085586405397	0.5801217678886074
rs4483421:105341180:G:A	1	104798558	0.010218559593594936	0.5013433710051303
rs4472766:105341233:T:C	1	104798611	0.010184632336682127	0.46750933933838984
rs12027249:105342384:C:A	1	104799762	0.014503830396229465	0.4278543485254753
rs12045697:105342514:T:G	1	104799892	0.010563267872301026	0.49104714107182296
rs73000596:105342974:A:G	1	104800352	0.011376439288920903	0.5726856888838371
rs12044636:105344000:G:A	1	104801378	0.011365506107055789	0.579796650477687
rs4290071:105344132:A:G	1	104801510	0.006805739387547735	0.07055465397984649
rs12042214:105344196:T:C	1	104801574	0.013080040013133806	0.5799170968276849
rs12041658:105344642:A:G	1	104802020	0.007634571612798098	0.06419829807213816
rs7527933:105348242:T:C	1	104805620	0.007538210298753799	0.03605522277292377
rs4494143:105349676:C:A	1	104807054	0.007579149946821196	0.11535108250204865
AX-16450355	1	104807747	0.008449542875321627	0.027176127878582607
rs10785715:105350772:C:A	1	104808150	0.007560070868695397	0.03587411423145031
rs60670476:105352084:A:G	1	104809462	0.011667108474432458	0.40717810584374714
rs10881199:105353262:G:T	1	104810640	0.007568187133048416	0.04361461452373677
rs7524544:105353501:A:T	1	104810879	0.007561829150308701	0.04090584925367611
rs7514019:105354261:G:A	1	104811639	0.007464037465845243	0.06490823622185378
rs10881200:105354900:T:C	1	104812278	0.0084936905528372	0.01547485307563341
rs10881201:105355004:T:C	1	104812382	0.008488749100814113	0.06572220911598585
rs4294418:105355102:A:T	1	104812480	0.007565544515142058	0.04509939320951264
rs10881202:105355251:T:C	1	104812629	0.008488841387643442	0.07658786317358442
rs12047324:105355607:A:G	1	104812985	0.01172378402407861	0.33911680766647606
rs1481396:105357889:G:A	1	104815267	0.007587008187397192	0.05334852782748262
rs1904987:105358223:G:A	1	104815601	0.008555093310469268	0.07778727783042737
rs12025337:105358543:G:T	1	104815921	0.008521605492765687	0.06422581147242178
rs11184308:105358620:C:G	1	104815998	0.00759584333212306	0.1161673577603964
rs2317611:105359639:G:A	1	104817017	0.016085134462444712	0.5227029470695393
rs11801877:105360025:G:A	1	104817403	0.01439082497327127	0.5800820368865789
rs7542673:105360831:C:A	1	104818209	0.008525638427923374	0.06353302096382095
rs7536122:105360939:G:T	1	104818317	0.008525638427923374	0.0764575240379232
rs7545109:105361137:C:T	1	104818515	0.00854152299713407	0.06388750183768542
rs7545294:105361301:C:G	1	104818679	0.008561178657348041	0.06565769728585044
rs147745284:105361679:A:G	1	104819057	0.008524780042906443	0.11827797779410629
rs74773092:105361788:G:T	1	104819166	0.007704907905533235	0.033464654629765
rs144807318:105362480:C:T	1	104819858	0.014384844135460156	0.58008115954584
rs12124747:105362599:G:A	1	104819977	0.007565367239444217	0.0383215431450823
rs138045270:105363664:C:T	1	104821042	0.011535230449814684	0.11043712485389304
rs11184310:105364181:A:G	1	104821559	0.007402607969986039	0.13433527282792648
rs11184311:105364241:A:G	1	104821619	0.010766410530033096	0.1785103426503785
rs11184312:105364242:T:C	1	104821620	0.010208029565658232	0.021795104111699055
rs11184313:105364254:A:G	1	104821632	0.010145266137640746	0.03942706926577272
rs12022932:105364890:A:G	1	104822268	0.008515267940426426	0.07002142207031917
AX-29799961	1	104822283	0.007194987286797673	0.035910627460027204
rs12024458:105365125:T:C	1	104822503	0.008480091245386963	0.06639128872089142
rs11184315:105366532:G:A	1	104823910	0.007574471045988644	0.08297099252516843
rs6699548:105367409:A:G	1	104824787	0.009137330236643397	0.07362468427357682
rs6695199:105367815:C:A	1	104825193	0.008486554646080408	0.12941902891209237
rs12037287:105368201:C:T	1	104825579	0.010800866087435352	0.09532792084435263
rs73001997:105368536:T:C	1	104825914	0.010762872182466469	0.11511667276073305
rs74105445:105368632:A:G	1	104826010	0.014346930282648891	0.5800758955014073
rs60005642:105368970:G:A	1	104826348	0.01092950588731811	0.11756870837319282
rs11184316:105370881:C:T	1	104828259	0.01200953480715978	0.1264042083736978
rs115727221:105371960:C:A	1	104829338	0.3578222701798458	0.03751227822292806
rs6700131:105373937:C:G	1	104831315	0.00756176352223168	0.11476080723187453
rs59319348:105374293:T:A	1	104831671	0.00848090674933376	0.04127386805724644
rs56286702:105374571:T:G	1	104831949	0.011787954650140644	0.23277013620072373
rs11802067:105374759:A:G	1	104832137	0.008481714150958749	0.04002117755706432
rs143015223:105376528:G:T	1	104833906	0.00876216409728931	0.03624144974018535
rs112026894:105379205:T:C	1	104836583	0.0087576611266449	0.15560154923958633
rs7366170:105379445:T:C	1	104836823	0.00857786016079946	0.0308440184088095
rs7364642:105379446:G:C	1	104836824	0.0086131189418834	0.22930006779935594
rs12036702:105380072:G:A	1	104837450	0.008664072766804578	0.009111278487311697
rs10881203:105380618:G:A	1	104837996	0.00590198102361863	0.06332772566531324
rs11184317:105380738:A:T	1	104838116	0.006707274455991787	0.04586419752734119
rs11184318:105380783:C:T	1	104838161	0.009124711385604872	0.04561943418646784
rs7534006:105382836:C:A	1	104840214	0.006451599584393535	0.03588383591138353
rs57322589:105383968:A:G	1	104841346	0.012742256482486582	0.49287932770785153
rs4518912:105384297:T:C	1	104841675	0.010195072209646784	0.020341966106106422
rs11806045:105385017:G:C	1	104842395	0.013437834961084931	0.45966874481584946
rs74105449:105385871:T:G	1	104843249	0.013949321500681074	0.42663801434996285
rs369197121:105386704:G:C	1	104844082	0.013929910369649546	0.5800154843248215
rs7537870:105394191:C:T	1	104851569	0.004282731821484228	0.002239780700502335
rs7545254:105394454:T:C	1	104851832	0.006548035925163039	0.007213288682906463
AX-29800017	1	104851878	0.00874231759512481	0.004624672253802031
rs9803803:105394706:G:A	1	104852084	0.006377274710270796	0.012908461501605462
rs9803714:105395113:A:G	1	104852491	0.005802440994515624	0.02456128939266583
rs12038712:105395417:T:C	1	104852795	0.006358910598332755	0.004323476810616195
AX-16450446	1	104853618	0.006171336839803462	0.14578533176783248
rs11807210:105396292:A:G	1	104853670	0.006245820595106034	0.04730832532812142
rs74105452:105396748:A:C	1	104854126	0.007034114052591751	0.093793264974555507
rs6702264:105397180:T:C	1	104854558	0.005257920525095932	0.0025113558875005243
rs7554759:105397450:T:G	1	104854828	0.00702973240116594	0.0762100610689353
rs7550242:105398055:C:G	1	104855433	0.007027925387888964	0.003675962438927213
rs11808536:105398667:T:C	1	104856045	0.007010761568306895	0.005110561496891669
rs7525287:105401907:T:A	1	104859285	0.008426062770679088	0.004280155815323011
rs7522559:105401997:A:G	1	104859375	0.010978444485530273	0.020862643391517475
AX-29800029	1	104860150	0.007579867962845868	0.002435380373781381
AX-12428017	1	104860467	0.008761076892500497	0.04653101511146748
rs12042341:105405002:A:G	1	104862380	0.009604956670185922	0.19220274166600587
rs10158849:105405243:G:A	1	104862621	0.0017998614942059438	0.002426431822585784
rs4351645:105406015:G:A	1	104863393	0.001910083972409793	0.0034385691521827133
rs10158506:105406821:A:G	1	104864199	0.0012966124769861944	0.0018447223789049578
rs116536991:105445248:A:G	1	104902626	0.025932023455928977	0.08915810902438692
rs116479212:105450339:G:T	1	104907717	0.02684442235419696	0.40099500283234363
rs186243995:105482343:G:C	1	104939721	0.3580985752105871	0.01699717622645001
rs11184395:105502654:G:A	1	104960032	0.7891516062753267	0.031757650678138905
rs10881236:105534936:T:G	1	104992314	0.992998555942644	0.04718501920091784
rs77787905:105560457:A:G	1	105017835	0.35453425918798687	0.0131326024420051
AX-29800627	1	105019485	0.021159545322326008	0.5821315048524104
rs141237244:105586510:G:T	1	105043888	0.4933447962304906	0.03643121339566907
rs5776774:105622486:A:G	1	105079864	0.99448793767246	0.02012485117516383
rs187124261:105636587:A:G	1	105093965	0.9437569933029016	0.03079767304099587
rs11184422:105640665:T:C	1	105098043	0.4933510952441299	0.02284504733742418
rs4847083:105641280:T:C	1	105098658	0.4932824490812602	0.02786238564447626
rs78191960:105646352:C:T	1	105103730	0.5691670094130279	0.04982594844580081
rs6583123:105661518:A:T	1	105118896	0.7787704011831895	0.04190694441971522
rs6583124:105661612:G:A	1	105118990	0.7783336835231541	0.025752828732888568
rs12046259:105671744:G:A	1	105129122	0.5013978337003181	0.0243076110776669
rs2820360:105687311:T:C	1	105144689	0.4974963219154931	0.0222800772152415
rs10785732:105691911:T:C	1	105149289	0.6382920774656492	0.011486395512812757
rs4520462:105724511:T:G	1	105181889	0.8394578457015793	0.042139217576306
rs200529886:105732662:C:T	1	105190040	0.5206501618210253	0.041133392375063894
rs66871119:105737055:A:C	1	105194433	0.5199930324243869	0.027249737075604605
rs12025612:105747413:C:T	1	105204791	0.3727351404493293	0.02450869395910852
rs138986518:105762498:A:G	1	105219876	0.3675314479516998	0.04710985383971716
rs112461303:105771061:G:A	1	105228439	0.8338355766507946	0.04284083186874102
rs61161801:105784479:C:T	1	105241857	0.2768798109754525	0.010633849577892021
rs2842221:105824336:G:T	1	105281714	0.8668648635648109	0.03452162786455134
rs12061835:105834888:G:C	1	105292266	0.468771998291906	0.03374608619781012
rs139256515:105835352:C:G	1	105292730	0.10303392954220689	0.008314024300637641
rs11184519:105840668:C:G	1	105298046	0.4702471844642517	0.029834941494237623
rs2455649:105845080:C:T	1	105302458	0.45239104712371375	0.044365849969011266
rs12137202:105854784:C:T	1	105312162	0.497552360594624	0.018128955092393435
rs12404889:105855397:A:T	1	105312775	0.4946728723432325	0.01757937722711876
AX-29801915	1	105331092	0.040070841106346525	0.5874776433114701
rs72689012:105892582:A:G	1	105349960	0.3899817759460276	0.02072032431111305
rs77145845:105898747:T:A	1	105356125	0.031757634509177506	0.06200897750307187
rs4297343:105929599:C:T	1	105386977	0.4253494425894672	0.04870804274774923
rs17420076:105949341:T:A	1	105406719	0.4707309746552351	0.04054838394455389
rs10494029:105973866:T:A	1	105431244	0.5237247399528815	0.04903175585790035
rs12136716:105987209:T:C	1	105444587	0.03724946079871518	0.07548090078521985
rs11184569:105998671:T:G	1	105456049	0.7842517235332562	0.031076003700386667
rs12144942:106000399:T:C	1	105457777	0.7801756535363313	0.03058487327430979
rs2090334:106003097:T:C	1	105460475	0.7741395766455428	0.03728837698172903
rs79467783:106014390:C:T	1	105471768	0.03646542324245261	0.23590750132278654
rs12023708:106014488:T:A	1	105471866	0.03518364210987926	0.5374808401121788
rs11184578:106025908:G:A	1	105483286	0.09076115272297083	0.04479736599081331
rs7415139:106026464:T:C	1	105483842	0.10556054406706628	0.049854854047456654
rs1524108:106027747:T:C	1	105485125	0.9939186439653392	0.011171190986542566
rs12037250:106028291:C:G	1	105485669	0.088573561755082	0.04461267399887253
rs72984205:106029272:G:A	1	105486650	0.8200539231405781	0.024606294215231403
rs115494756:106034815:A:C	1	105492193	0.026421822737847777	0.05611456991118535
rs12127286:106035724:G:A	1	105493102	0.7587192162008883	0.038920420423579474
rs79289513:106037137:C:A	1	105494515	0.026135418793601328	0.18381221412180426
rs2501598:106038410:T:G	1	105495788	0.061903631593019245	0.03407036266551016
rs115470657:106038447:T:C	1	105495825	0.02460831879362856	0.20832168779147556
AX-11578907	1	105497444	0.08625955292168594	0.03973871778881777
rs79025861:106040562:G:C	1	105497940	0.025268555918714835	0.079586743807279
rs1721533:106043860:T:A	1	105501238	0.061331844331056665	0.04875862219166205
rs1721531:106045217:G:A	1	105502595	0.05988691232853044	0.04334124240526989
rs12090701:106046094:C:T	1	105503472	0.07011265037639496	0.015975513956566555
rs6605072:1941658:C:T	1	2010219	0.25108015622296626	0.03976219674537317
AX-30376269	1	2010594	0.2573495756328647	0.023399841496941156
rs6605073:1944101:C:G	1	2012662	0.03591669267306904	0.5316567067225566
rs13303016:1946591:G:A	1	2015152	0.03091605169634403	0.2367148238829761
rs4648752:1946809:C:T	1	2015370	0.03057807848449883	0.4774559992689913
rs2376804:1947755:C:A	1	2016316	0.02946787687452227	0.12435911324303182
rs4481796:1948805:T:C	1	2017366	0.02822391103021694	0.4163822850728342
rs3121818:1949544:G:T	1	2018105	0.027902861638756	0.5109993340571766
rs28603108:1950621:G:A	1	2019182	0.03217875844836002	0.3605784550788091
rs3121819:1951827:A:G	1	2020388	0.023465230270406014	0.11153818922564976
rs28502222:1952605:T:C	1	2021166	0.0246156686567656	0.06273393162764816
rs28407473:1952610:T:C	1	2021171	0.022824475322181303	0.02571704074196667
rs3128318:1952782:C:A	1	2021343	0.015308217601274763	0.04167244286411161
AX-30383395	1	2021813	0.02346498786781853	0.17274171838395097
rs3128322:1954436:G:A	1	2022997	0.02534258144821596	0.5837449344710595
rs3128323:1955080:G:A	1	2023641	0.022045521529879365	0.2062621403020588
rs2889475:1955984:C:T	1	2024545	0.02450216318968125	0.16498691974086116
AX-30391881	1	2037520	0.11658596000407412	0.017638264981234213
rs13303254:1983128:A:T	1	2051689	0.0372029493076092	0.32485872607346955
rs13303022:1983208:C:T	1	2051769	0.04183817178241801	0.06916694818169038
AX-30400597	1	2051982	0.015471858979671215	0.5802824465781985
rs28828480:1994110:A:G	1	2062671	0.31505866494231016	0.0441452502597627
rs16824697:2006127:G:A	1	2074688	0.030151482746122935	0.2878283663960725
rs16824712:2007381:A:G	1	2075942	0.03159966683793937	0.12821456329502062
rs28475011:2011116:C:G	1	2079677	0.04989028399247807	0.17999401552806757
rs2678945:2012418:A:G	1	2080979	0.3999631167925419	0.026120982245502872
rs2490553:2013153:C:T	1	2081714	0.03352759915291592	0.18298327225287409
rs16824749:2016802:T:C	1	2085363	0.046505888478638464	0.08794114820740201
rs16824752:2016845:G:A	1	2085406	0.04660347981883202	0.5338815584651045
rs7537615:2017641:C:T	1	2086202	0.04728665366257234	0.15869154958034792
rs6678163:2018875:G:A	1	2087436	0.04338876589012367	0.47610589998353464
rs6684579:2020522:G:A	1	2089083	0.3455953315218148	0.045531589378902226
rs6699586:2021197:A:G	1	2089758	0.04354325502304376	0.19990019101037826
rs2459991:2021771:C:T	1	2090332	0.3666154789027877	0.024693184524195638
rs2459992:2022098:G:A	1	2090659	0.037993459335450536	0.07743430666521171
rs17481997:2022382:G:A	1	2090943	0.04271402247067259	0.24579628011324478
rs2490559:2022557:G:A	1	2091118	0.03749676466110866	0.07728759716992976
rs2490560:2022677:C:T	1	2091238	0.03760837586459879	0.45456595090712976
rs2459994:2024064:C:T	1	2092625	0.03540251318671796	0.5865202138966592
rs12732952:2025333:C:T	1	2093894	0.26386451616280887	0.033949396004125706
rs7513222:2027901:G:A	1	2096462	0.0015281030946761064	0.003165488252661394
rs3128328:2029207:T:C	1	2097768	0.04863701563927905	0.34307029652514875
AX-30427305	1	2099538	0.006132945165439023	0.08953545450620062
rs908742:2033256:G:A	1	2101817	0.0017137435316345484	0.0035799919883241875
AX-30428119	1	2101935	0.02485792550519525	0.021881121462341228
rs3107138:2033384:G:C	1	2101945	0.0015650650990766822	0.003399144584479287
rs10797413:2036263:G:A	1	2104824	0.006798220436401869	0.2649582193303609
AX-39257287	1	2107293	9.847137074537487e-4	0.007766785387603158
rs908744:2038893:G:A	1	2107454	0.003949058650986578	0.006414366691679991
rs16824792:2039521:G:T	1	2108082	0.00422908742767616	0.014650011841905137
AX-39257811	1	2109459	0.004278971586980891	0.036776104810844396
rs10910046:2041155:C:T	1	2109716	0.005121308941969816	0.06166183184048761
rs12059660:2041461:C:T	1	2110022	0.005640296473967583	0.007490326474629987
rs11584491:2042543:A:G	1	2111104	0.007067332652519299	0.0453738014279102
rs6603813:2043080:T:G	1	2111641	0.007427899026725523	0.045713095675586186
rs7546523:2043792:G:A	1	2112353	0.0013365307462140771	0.004546954554752712
rs925905:2044037:T:C	1	2112598	0.0033101396736143662	0.03828177994880337
rs925906:2044054:A:C	1	2112615	0.003728063457341993	0.015226175074062672
rs3107142:2044542:T:C	1	2113103	0.0030876873447083066	0.009975175984132095
rs1467217:2045165:G:A	1	2113726	0.003795279082510638	0.0076199147999303244
rs3128339:2046938:G:T	1	2115499	0.003984538226744963	0.01034747031927498
rs3107145:2047547:G:A	1	2116108	0.003179531392365873	0.004574089604127019
rs3107147:2048729:G:A	1	2117290	0.0038237369258722	0.04726372416705616
rs3128290:2049508:G:T	1	2118069	0.005201690424682545	0.04114259034932674
rs3107148:2049599:T:C	1	2118160	0.0033274820972267445	0.002526188997567561
rs3107151:2051513:T:G	1	2120074	0.0027546340866995284	0.003412911585187972
rs78665901:2052513:A:G	1	2121074	0.0017697461498218912	0.005057635974569802
rs1710772:106058864:G:A	1	105516242	0.06626359440297655	0.02810337130008592
rs145995342:106063670:A:G	1	105521048	0.03789776685834078	0.06468415293807715
rs186767396:106064558:A:G	1	105521936	0.03628732514340514	0.384272639556134
rs12045534:106064926:G:A	1	105522304	0.053786616021962025	0.040852489421192434
rs2090336:106068107:A:T	1	105525485	0.050947506707171554	0.04146172407207042
rs115514469:106069608:G:T	1	105526986	0.03708101601283296	0.343392178257264
rs1710790:106072410:A:G	1	105529788	0.06404008712537104	0.02037305213046198
rs12049407:106074541:G:A	1	105531919	0.036229708387524526	0.3140653797337214
rs72690985:106074908:A:G	1	105532286	0.08997301255968293	0.031467421036412035
rs12047208:106075644:A:C	1	105533022	0.9943190880322303	0.036702683410311854
rs80230893:106075694:G:T	1	105533072	0.03829752551711027	0.03341503146290647
rs72690986:106076136:A:G	1	105533514	0.08714545344441059	0.012278127593376018
rs79161001:106079701:A:G	1	105537079	0.03286790163659388	0.4164786705863523
rs777077:106090134:G:C	1	105547512	0.6506117828835631	0.02953911496464715
rs11184627:106124726:G:C	1	105582104	0.009578493339808205	0.0329557930025299
rs6679158:106125904:T:G	1	105583282	0.6473409948970293	0.036174960698297294
rs6663945:106125907:C:T	1	105583285	0.6473409948970293	0.042140694985792745
rs12117298:106147918:T:C	1	105605296	0.04307462621453007	0.28555175600525856
AX-38927385	1	105610130	0.04391379033384454	0.06492493404760402
rs115612243:106187262:C:T	1	105644640	0.08564616019551771	0.042310721377500395
rs114480873:106195998:A:G	1	105653376	0.08426314246951348	0.047729649846729595
rs114198115:106228247:C:G	1	105685625	0.9545237893514644	0.03412204863533882
rs34917933:106232358:G:C	1	105689736	0.19726623139704225	0.03930767127459941
AX-16452545	1	105702998	0.04902373052364296	0.0527250727107648
rs12121225:106267239:C:T	1	105724617	0.27414149769929214	0.03501149444354494
rs114071248:106273774:C:A	1	105731152	0.0869123896952647	0.010397248390236292
rs115669251:106284290:G:A	1	105741668	0.08548961126982452	0.03672033125670814
rs116300628:106285450:G:A	1	105742828	0.06563383616121196	0.022902549094334295
rs116217981:106295229:A:G	1	105752607	0.0976068575959437	0.018087706026156187
rs12408304:106316638:G:C	1	105774016	0.2183729880595021	0.04213910392947885
rs6677953:106320956:T:C	1	105778334	0.2043873349247128	0.04861054210576096
rs1163537:106323363:G:A	1	105780741	0.27944491295567764	0.047992566001941454
rs56387864:106326735:G:T	1	105784113	0.11512365177709592	0.03775988768503293
rs78244084:106328841:C:A	1	105786219	0.24325500760028013	0.023265817614185405
rs1437101:106331420:T:C	1	105788798	0.2591497109545591	0.047349163285070855
rs72982338:106335507:C:T	1	105792885	0.26856916065854425	0.04116144075163996
rs12756847:106339167:C:T	1	105796545	0.22570884434206823	0.006467086620880777
rs12744249:106340561:A:G	1	105797939	0.21342913844661915	0.00954979767708577
rs35353158:106343311:G:C	1	105800689	0.2248250863147314	0.01107087928555347
rs17426062:106345625:A:G	1	105803003	0.2250490294662085	0.012356756668750978
rs146209191:106352860:G:C	1	105810238	0.2587251506597099	0.023140065244172045
rs117771700:106356428:G:T	1	105813806	0.26263245248791783	0.008681374283472595
rs75327652:106357165:C:T	1	105814543	0.2635789869716999	0.010843046424458665
rs114960628:106361317:G:A	1	105818695	0.2723632757307711	0.00789456397169954
rs12723828:106384270:A:T	1	105841648	0.50458475400598	0.026903368546497216
rs1437098:106384686:C:T	1	105842064	0.5124949607643509	0.03763194360469221
rs11184702:106400380:G:A	1	105857758	0.6769322362485908	0.049656180983990876
rs146811772:106442555:A:T	1	105899933	0.025953721124834694	0.3399067608855924
rs187605150:106442890:T:C	1	105900268	0.8903449643807709	0.027412326800397444
rs140709123:106483093:G:A	1	105940471	0.29369392316558124	0.01964450044935781
rs329107:106485251:G:A	1	105942629	0.8811860882530382	0.04601451774616393
rs12076092:106577814:T:C	1	106035192	0.17901301405466324	0.032619585333029166
rs11184736:106598387:G:A	1	106055765	0.6977333093765067	0.03623296877567743
rs1482491:106598527:A:T	1	106055905	0.6960366047292874	0.03623330801289356
rs113238175:106622554:G:A	1	106079932	0.2988638386321237	0.03422700797691345
rs647608:106647937:C:T	1	106105315	0.10168622839970286	0.01851162891712985
rs496109:106658898:A:T	1	106116276	0.1081085678301781	0.027804531724040994
rs640257:106667394:A:G	1	106124772	0.11367773919552168	0.012163764644585347
AX-29804701	1	106153084	0.3056256385126302	0.035649635444824565
rs17471891:106699454:A:G	1	106156832	0.04656895035373675	0.5886640586591072
rs72701725:106699520:C:T	1	106156898	0.04298054996416409	0.588045157435081
rs187795425:106709750:T:A	1	106167128	0.035046250804755166	0.37254298489625903
rs12077938:106714559:T:C	1	106171937	0.04916182708303887	0.5890500885841782
rs72701727:106719668:C:A	1	106177046	0.03437116762331589	0.29246104009633445
rs72701729:106720679:G:A	1	106178057	0.03437116762331589	0.5216667375806512
rs12043755:106723506:A:G	1	106180884	0.7648484428729178	0.025161974959864535
rs112859713:106732820:G:A	1	106190198	0.8308029281262249	0.026510235947971313
rs72701737:106746848:A:G	1	106204226	0.021151048048970104	0.5072524324571667
AX-37405701	1	106215439	0.1077048912304224	0.01512804069903997
AX-11149428	1	106229741	0.04472262154949853	0.21004013329069243
rs12126041:106774096:T:C	1	106231474	0.03502831564724402	0.5864336078323007
rs2991372:106774218:A:T	1	106231596	0.26312481238715674	0.03963902248425879
rs4633308:106779738:G:A	1	106237116	0.27101020502369544	0.04005873047794284
rs190731295:106783833:C:A	1	106241211	0.042150218399524896	0.09445352726613929
AX-16453530	1	106241424	0.027523184856152644	0.4212449799963011
rs12138929:106789865:G:A	1	106247243	0.10955408473600504	0.01333434678371136
rs35845505:106790942:C:G	1	106248320	0.26361950306620763	0.036958264701792885
rs7543568:106791958:A:C	1	106249336	0.07057374418279654	0.004633966851988555
rs75416943:106793024:T:C	1	106250402	0.2434247109917991	0.044521703610239265
rs79753968:106797512:C:A	1	106254890	0.487973054235055	0.038389177798247326
rs12025576:106798720:C:A	1	106256098	0.12196174607519587	0.04973135182682038
rs61788363:106800915:G:C	1	106258293	0.04251360411459169	0.269758198161195
rs72703744:106803618:C:T	1	106260996	0.04780099818390797	0.04086441003181791
rs12064243:106804505:C:T	1	106261883	0.3688943284335724	0.022359249236333423
rs4628531:106806650:A:G	1	106264028	0.12061735220775248	0.03908104157456494
rs12097641:106806752:G:A	1	106264130	0.36468227142810833	0.02049607990099843
rs12046841:106807178:A:G	1	106264556	0.12210086707416638	0.015310590358531422
rs61788365:106807456:C:A	1	106264834	0.038870773549356925	0.323539313819245
rs116484297:106810498:C:T	1	106267876	0.035729139715312865	0.012212055517017116
rs4258247:106817620:G:A	1	106274998	0.125085709127415	0.01705864133367658
rs11184835:106821455:C:T	1	106278833	0.11452919038870532	0.01702178346014119
rs12028410:106822162:A:C	1	106279540	0.1208291894054398	0.028131073717613055
rs11184837:106824273:G:A	1	106281651	0.11482170706396068	0.031929146994175914
AX-16453653	1	106282538	0.04734214182388171	0.030386624817141772
rs12027591:106828865:G:A	1	106286243	0.114911455922022	0.018974988294733902
rs116423632:106830701:T:A	1	106288079	0.4891180378976568	0.043612907906382295
rs61788397:106831938:T:C	1	106289316	0.033424492552793124	0.11339547889227768
rs11580761:106836292:G:C	1	106293670	0.27089205605309974	0.04284412940045214
AX-16453698	1	106297178	0.02824971343996855	0.5846677715938834
rs61788399:106844954:T:C	1	106302332	0.030705485855914223	0.5853712735320079
AX-11535756	1	106303938	0.028446994938259272	0.5847298121175555
rs1360706:106847239:T:A	1	106304617	0.03482944212368752	0.5863889887890134
rs61788457:106850882:C:T	1	106308260	0.030787860683261323	0.5853915777033916
rs61788459:106856103:C:T	1	106313481	0.03484423167548301	0.586392247483186
rs7413611:106856354:T:C	1	106313732	0.03484423167548301	0.5863923728175774
rs61789760:106858087:A:T	1	106315465	0.030811316678906214	0.5853982204261282
rs17016934:106861495:T:C	1	106318873	0.03486450418165863	0.5863968848556625
rs191608450:106861779:G:T	1	106319157	0.10024421480243184	0.03258217309132516
rs17016942:106865927:T:C	1	106323305	0.03556045793418276	0.36292351028383774
AX-29805395	1	106323595	0.039416995758095	0.030373469679429214
rs141817176:106872700:G:A	1	106330078	0.02420514095938332	0.5222133337549719
rs144452280:106873766:G:A	1	106331144	0.03564551865739562	0.3795110437784184
rs149985643:106875544:G:A	1	106332922	0.0356429522241354	0.0766958667302085
rs4634935:106875988:A:G	1	106333366	0.4554574465316786	0.04224173083898513
rs61789792:106882449:G:T	1	106339827	0.033983120844479395	0.4689342489672433
rs61789793:106883525:T:C	1	106340903	0.041820199664645626	0.18030181630781125
rs1536987:106932384:T:C	1	106389762	0.02522521266339151	0.13238384165042216
AX-29805681	1	106390696	0.03035153791655753	0.19578749807452656
rs11184891:106936052:A:C	1	106393430	0.043783281999067405	0.5882015747553695
rs10785781:106936635:C:A	1	106394013	0.02628279070587107	0.5840521290640299
rs6582965:106937705:C:G	1	106395083	0.026725801433512303	0.12289441357079915
rs10494042:106939790:A:C	1	106397168	0.035357250135044725	0.2726683879863066
rs10881398:106940248:T:C	1	106397626	0.04693214185455525	0.5887169497722176
rs10785782:106943694:G:A	1	106401072	0.04720137522011488	0.4676764319453239
rs7541195:106946172:C:G	1	106403550	0.03665801711088185	0.5476063461380402
rs145240710:106947795:T:C	1	106405173	0.008075728778123634	0.0440774156576325
rs1831385:106948880:G:A	1	106406258	0.03676489699784962	0.2704021354994207
rs2337023:106949471:A:G	1	106406849	0.03679152251434801	0.24503247812903062
rs6582966:106950220:T:C	1	106407598	0.03676482695921064	0.27954096090057184
rs6582968:106951475:A:G	1	106408853	0.037791340881946765	0.2628370307637151
rs7417274:106953025:C:T	1	106410403	0.03786885593657626	0.25400997142272064
rs6672441:106954596:G:T	1	106411974	0.03788384085916796	0.11616911717322133
rs7522273:106955509:T:C	1	106412887	0.03795546251826376	0.128758492188125
rs6667852:106956087:A:G	1	106413465	0.03801139223250889	0.2623196103292727
AX-38928811	1	106414093	0.04482325796820745	0.5883823069475619
rs6582969:106958520:C:T	1	106415898	0.04002686473021767	0.16056595400916027
rs7532594:106959544:A:G	1	106416922	0.04133362564243042	0.15252071000219114
rs4914978:106960054:C:T	1	106417432	0.04198069148314325	0.09364252159467232
rs55824562:106960549:T:A	1	106417927	0.06328197980158277	0.023153888112402484
rs1187267:106961934:G:A	1	106419312	0.044315305434913625	0.10754754525906345
rs9435325:106962493:C:A	1	106419871	0.04509976786579351	0.17572361729761832
rs12131052:106968307:A:G	1	106425685	0.04651321360759388	0.37639952584374986
rs2773456:106972160:A:G	1	106429538	0.04683508908669236	0.5887027869860055
rs140715374:106981258:A:G	1	106438636	0.03888899581535747	0.0784589678506844
rs10881403:106990083:T:A	1	106447461	0.005804553701225273	0.026533185102274155
rs11184906:106990652:T:A	1	106448030	0.005204625972820888	0.007534647914497787
rs11184907:106990693:C:T	1	106448071	0.005026251632935182	0.00989246533839262
rs115021228:106991378:C:A	1	106448756	0.03723325884883302	0.30454087687988657
rs12097736:106991970:T:G	1	106449348	0.013604731265265483	0.10093700056442621
rs61789848:106992545:C:T	1	106449923	0.005419245289859385	0.09874875455868018
rs12098006:106992637:T:A	1	106450015	0.01351443608936156	0.01920287616938398
rs59805672:106992774:T:C	1	106450152	0.005050073513920203	0.007319552891303648
rs12032113:106993488:C:G	1	106450866	0.005186367198123855	0.006397890489200175
rs956282:106994923:C:T	1	106452301	0.005342311310855039	0.05651496894716894
rs3887149:106995205:G:A	1	106452583	0.00893817194562017	0.00708829477627569
rs7417032:106995427:G:A	1	106452805	0.011807299503709843	0.07642870215620073
rs58305352:106996760:T:C	1	106454138	0.012340177912943147	0.009583530062206632
rs185601470:106997188:T:C	1	106454566	0.6998335364347597	0.038000417980764575
rs12032785:106999448:C:T	1	106456826	0.018591978711753648	0.07571995672687691
rs74106088:107000589:G:A	1	106457967	0.03011681041586738	0.16018952153799632
rs61516416:107001569:G:A	1	106458947	0.012430493238465802	0.009913301756289926
rs114613285:107001955:A:G	1	106459333	0.0373870548415571	0.13123807001160928
rs58943669:107002091:T:C	1	106459469	0.012334597552577266	0.007682401517768156
rs12025952:107002447:T:C	1	106459825	0.013315461535199295	0.10191179066379986
rs61788296:107004365:T:C	1	106461743	0.014122493755584534	0.0774638348066486
rs72974136:107004845:A:G	1	106462223	0.04290517038713187	0.19593758624007404
rs12027112:107006260:G:T	1	106463638	0.012772776080941494	0.03338007113990452
rs12024563:107006288:T:C	1	106463666	0.012786473234488187	0.02149740937261127
rs1359499:107008419:G:C	1	106465797	0.012053164075425005	0.04447024372928679
rs61133636:107009368:G:A	1	106466746	0.012816675432992156	0.038122627540641
rs7526090:107009801:T:C	1	106467179	0.014168052121837992	0.19669381041396236
rs12038416:107010407:C:T	1	106467785	0.012840036986389042	0.021963031444730365
rs12034035:107013034:G:A	1	106470412	0.012102257018450833	0.03163605486431373
rs12041265:107013205:C:T	1	106470583	0.01234278881853568	0.00747264395847883
rs6678756:107014476:G:T	1	106471854	0.02264275758195313	0.5732706611800222
rs72974152:107014943:T:C	1	106472321	0.01421648710984356	0.012217506470978823
rs61788299:107015386:G:T	1	106472764	0.012260489842496168	0.3452044411078614
rs35912643:107015493:C:G	1	106472871	0.005107593374368983	0.019358582573417528
rs35996268:107015875:G:A	1	106473253	0.012233503965372702	0.07377695332588614
rs2094066:107016384:G:T	1	106473762	0.012202793862474916	0.12163362600914411
[truncated: 766,697 more rows]
